# Supplementary material for: Using protein turnover assay to explore the drug mechanism of Carfilzomib: Using ProTA to explore the drug mechanism of Carfilzomib
Source: Acta Biochim Biophys Sin (Shanghai). 2024 Jul 8;57(2):209–22. doi: 10.3724/abbs.2024104 (PMC11877146; doi:10.3724/abbs.2024104)
Supplement: supplementary_Table_1 [file supplementary_Table_1.xlsx]

## Sheet: DMSO8区间
Plate	Gene	ID	R1	R2	R3	R4	R5	R6	R7	R8	PSI(DMSO)	STDEV^2	STDEV	最大值	MAX(N)列	MAX(N)-PSI	(MAX(N)-PSI)	总值	PSI(CFZ)	ΔPSI	absΔPSI	ΔPSI/PSI(DMSO)	target	荧光值D5	荧光值D6	荧光值D7	荧光值D8	荧光值D9	荧光值D10	荧光值D11	荧光值D12	总值	前7区间
11001@A01	ZCCHC9	84240	0.181295	0.189148	0.000163425	0.000139798	0.000148412	0.628468	0.000443022	0.000193849	4.33684	4.79606	2.18999	0.628468	6	1.66316	1.66316	9264.96	4.1935	-0.143347	0.143347	0.0330533	11001@A01	1580.25	1882.58	1	1	1	5794.71	3.41682	1	9264.96	9263.96
11001@A02	RPL27A	6157	0.0378197	0.0232866	0.141516	0.000928032	0.234243	0.118362	0.0364022	0.407443	5.90839	4.48746	2.11836	0.407443	8	2.09161	2.09161	58256.3	6.74582	0.837424	0.837424	0.141735	11001@A02	2767.48	1905.1	10229.4	57.0083	13446.9	9218.65	2287.02	18344.7	58256.3	39911.5
11001@A03	NCRNA00051	619434	0.016706	0.000145422	0.0666297	0.420364	0.414867	0.0800163	0.000125011	0.00114582	4.46282	0.757754	0.870491	0.420364	4	-0.46282	0.46282	133444	4.97027	0.507451	0.507451	0.113706	11001@A03	2467.9	22.5808	10069.2	57769	49733.5	13264.2	16.1986	101.444	133444	133343
11001@A04	GATA3	2625	1.6616e-05	1.72592e-05	0.218353	0.000160297	0.117171	0.00119261	0.311011	0.352078	6.24246	3.74421	1.935	0.352078	8	1.75754	1.75754	49389.9	5.89902	-0.343448	0.343448	0.055018	11001@A04	1	1	13513.1	8.29284	5613.27	58.6927	16856.7	13337.8	49389.9	36052
11001@A06	0	0	0.98119	0.0130224	0.00077851	5.4298e-05	0.000857633	6.71509e-05	0.000403407	0.00362611	1.04631	0.222083	0.471257	0.98119	1	-0.0463119	0.0463119	23110.4	2.81645	1.77014	1.77014	1.69179	11001@A06	22711.6	311.762	13.8265	1	14.7542	1	7.97366	48.5711	23110.4	23061.9
11001@A07	TMSB10	9168	0.0115513	2.16364e-05	7.14724e-05	4.71259e-05	0.0395866	0.0518891	0.196631	0.700202	7.4993	1.07909	1.03879	0.700202	8	0.500703	0.500703	579554	7.00186	-0.497435	0.497435	0.066331	11001@A07	8983.57	16.9521	44.3329	30.8547	23504.1	49494.3	156862	340617	579554	238937
11001@A09	LOC57228	57228	0.000581537	0.000542596	0.00087355	0.0112698	0.436592	0.11638	0.254305	0.179456	6.14639	1.46345	1.20973	0.436592	5	-1.14639	1.14639	123237	4.56389	-1.5825	1.5825	0.257468	11001@A09	82.8952	85.0748	110.377	1548.51	53824.3	19809.3	31918.1	15858.6	123237	107379
11001@A11	C1orf91	56063	0.000271885	0.0002977	0.000980497	0.000697371	0.000581352	0.00044545	0.287587	0.709139	7.6984	0.263346	0.513173	0.709139	8	0.301603	0.301603	71679.3	7.44388	-0.254518	0.254518	0.0330612	11001@A11	27.6688	31.8097	85.5127	62.2332	46.2544	35.6726	25932.4	45457.7	71679.3	26221.6
11001@A12	IWS1	55677	0.000131586	0.00013668	0.583384	0.000155604	0.000164522	0.41567	0.000142668	0.000215331	4.24874	2.19082	1.48014	0.583384	3	-1.24874	1.24874	7193.03	4.71213	0.463385	0.463385	0.109064	11001@A12	1	1	4136	1	1	3051.03	1	1	7193.03	7192.03
11001@B01	NCRNA00152	112597	0.0469288	0.0459367	0.0224043	0.0213166	0.110009	0.0207932	0.115282	0.617329	6.7117	4.38321	2.09361	0.617329	8	1.2883	1.2883	78792	5.04455	-1.66714	1.66714	0.248394	11001@B01	5084.39	6136.64	2457.57	2039.13	9455.98	2514.05	10596.2	40508.1	78792	38284
11001@B02	LOC541471	541471	0.0556353	0.0521962	0.00362294	0.00257334	0.139063	0.00187019	0.150745	0.594294	6.69729	4.44969	2.10943	0.594294	8	1.30271	1.30271	59226.6	5.05384	-1.64345	1.64345	0.24539	11001@B02	4516.21	5065.6	260.823	179.88	9088.66	128.879	10497	29489.6	59226.6	29737
11001@B03	LOC404266	404266	0.0233322	0.109312	0.224827	0.370281	0.266526	0.00374669	0.000215136	0.0017603	3.76826	1.12997	1.063	0.370281	4	0.231741	0.231741	76739.6	4.98256	1.2143	1.2143	0.322245	11001@B03	1853.43	10785.4	19307.5	27215.8	17203.8	274.821	14.9667	83.8623	76739.6	76655.7
11001@B06	NDUFB1	4707	0.0272596	0.0434284	0.0746951	0.139753	0.13733	0.16458	0.0410337	0.371919	5.83394	4.24608	2.0606	0.371919	8	2.16606	2.16606	132146	4.93093	-0.903005	0.903005	0.154785	11001@B06	4164.67	7753.38	14594.5	19339	17313.9	28579.5	5570.96	34830.6	132146	97315.9
11001@B07	TIGD5	84948	0.0266406	0.932885	0.00819615	0.00494993	0.00467209	0.0046891	0.00200302	0.0159639	2.13003	0.77958	0.882938	0.932885	2	-0.130027	0.130027	8332.63	4.56399	2.43397	2.43397	1.14269	11001@B07	185.812	7938.64	47.1726	29.6214	25.3389	26.0728	12.4485	67.526	8332.63	8265.11
11001@B08	EML4	27436	0.000350487	0.997376	0.000220125	0.000187673	0.000198429	0.000230195	0.000172072	0.00126496	2.01021	0.0565262	0.237752	0.997376	2	-0.0102111	0.0102111	7790.84	2.91073	0.900518	0.900518	0.447972	11001@B08	2.21402	7778.74	1	1	1	1	1	4.88881	7790.84	7785.95
11001@B09	C16orf74	404550	9.86257e-06	0.00118084	9.27875e-05	0.125279	0.0886162	0.013893	0.0519212	0.719007	7.14571	2.225	1.49164	0.719007	8	0.854289	0.854289	121340	5.51361	-1.6321	1.6321	0.228402	11001@B09	1.6648	222.191	12.7204	20649.9	11971.5	2368.22	7880.14	78234	121340	43106.3
11001@B10	MAPK15	225689	0.00527503	0.0065594	0.556014	0.0143973	0.00954614	0.0619922	0.00623453	0.339982	4.9272	5.52335	2.35018	0.556014	3	-1.9272	1.9272	42891.6	5.50216	0.574955	0.574955	0.11669	11001@B10	241.943	344.194	28503.7	584.883	336.768	3050.42	249.442	9580.24	42891.6	33311.4
11001@B11	MLC1	23209	2.12585e-06	2.20814e-06	0.0464928	0.197736	0.152784	0.112925	0.139057	0.351	6.1533	2.88181	1.69759	0.351	8	1.8467	1.8467	427115	5.86209	-0.29121	0.29121	0.0473257	11001@B11	1	1	24351.9	91651.2	64275.3	71661.8	67931.5	107241	427115	319874
11001@B12	FNDC3B	64778	0.184426	4.65444e-05	0.296055	0.519229	5.60255e-05	6.49942e-05	4.85834e-05	7.33275e-05	3.1512	1.23754	1.11245	0.519229	4	0.848802	0.848802	21882.7	1.06144	-2.08976	2.08976	0.663164	11001@B12	4369.24	1	6734.37	10774.1	1	1	1	1	21882.7	21881.7
11001@C01	DPM2	8818	0.00991444	0.194489	0.102686	0.540547	0.120234	0.00843775	0.00765643	0.0160352	3.70281	1.36101	1.16662	0.540547	4	0.297187	0.297187	29483.6	2.83109	-0.871727	0.871727	0.235423	11001@C01	306.047	7345.44	3134.98	15149	2811.75	238.569	203.049	294.688	29483.6	29188.9
11001@C02	SET	6418	0.0605104	0.143195	0.12852	0.0524393	0.241324	0.00697354	0.00521409	0.361824	5.12177	6.09286	2.46837	0.361824	8	2.87823	2.87823	163.399	5.30997	0.188203	0.188203	0.0367457	11001@C02	12.7125	30.8602	21.8306	9.46865	39.9411	1	1	46.5856	163.399	116.813
11001@C04	UBE2Q1	55585	0.0352543	0.0464731	0.239706	4.68756e-05	0.183603	0.117256	0.0893489	0.288312	5.401	4.84986	2.20224	0.288312	8	2.599	2.599	185327	5.33839	-0.0626004	0.0626004	0.0115905	11001@C04	7375.45	11743.5	55382.4	8.08409	29498.8	28551.1	16073.1	36694.7	185327	148632
11001@C05	OTUB2	78990	0.0102222	0.000361084	0.0422942	0.133187	0.0674837	0.161648	0.170529	0.414275	6.48578	2.83386	1.68341	0.414275	8	1.51422	1.51422	529156	6.05295	-0.432832	0.432832	0.0667355	11001@C05	6338.42	212.163	24782.4	68852.5	32497.8	134620	94860	166992	529156	362164
11001@C07	ZNF706	51123	0.0315019	0.0821239	0.186432	0.116153	0.260511	0.0747098	0.0186482	0.22992	4.94037	4.32006	2.07847	0.260511	5	0.0596303	0.0596303	303424	6.03789	1.09752	1.09752	0.222154	11001@C07	10478.3	35016.9	70940.7	36021.6	72872	29415.5	5407.03	43271.9	303424	260152
11001@C08	MGC9913	386759	0.0100458	0.00995263	0.0148149	0.134474	0.195429	0.120888	0.163736	0.35066	6.26619	2.77256	1.6651	0.35066	8	1.73381	1.73381	639873	5.08406	-1.18214	1.18214	0.188653	11001@C08	7415.08	8713.77	10868.7	92488.3	126846	126836	105506	161199	639873	478674
11001@C09	HMGN3	9324	4.45643e-05	4.62895e-05	6.18107e-05	5.25819e-05	5.57806e-05	6.20484e-05	4.83174e-05	0.999629	7.99855	0.00703309	0.0838635	0.999629	8	0.00144882	0.00144882	14204.5	7.62253	-0.376024	0.376024	0.0470115	11001@C09	1	1	1	1	1	1	1	14197.5	14204.5	7
11001@C10	TSC22D3	1831	0.00073461	0.00115207	0.0816875	0.0349428	0.249632	0.239627	0.168101	0.224123	6.04349	2.22409	1.49134	0.249632	5	-1.04349	1.04349	163469	6.78423	0.740747	0.740747	0.122569	11001@C10	129.559	233.03	15752.3	5633.74	34529.5	55540.4	27076.9	24573.1	163469	138895
11001@C12	UGCGL2	55757	0.000192864	0.00020033	0.000267502	0.000228066	0.000241137	0.000279739	0.000209106	0.998381	7.99371	0.0304575	0.174521	0.998381	8	0.0062938	0.0062938	3246.2	6.29908	-1.69462	1.69462	0.211995	11001@C12	1	1	1	1	1	1	1	3239.2	3246.2	7
11001@D01	EPHA7	2045	0.0252807	0.000949175	0.000420479	0.000432288	9.98835e-05	1.87018e-05	1.39796e-05	0.972785	7.81316	1.25643	1.12091	0.972785	8	0.186843	0.186843	50403.7	7.60634	-0.206815	0.206815	0.02647	11001@D01	2031.6	80.067	26.4481	29.2239	6.18145	1	1	48228.2	50403.7	2175.53
11001@D02	LSM6	11157	0.000802741	0.0578109	1.74158e-05	1.48483e-05	1.56993e-05	0.093213	0.10488	0.743246	7.35602	2.18436	1.47796	0.743246	8	0.643984	0.643984	58740.9	1.08403	-6.27198	6.27198	0.852633	11001@D02	67.504	5444.76	1	1	1	8143.48	7533.87	37548.3	58740.9	21192.6
11001@D03	DUSP22	56940	0.132854	0.112287	0.091526	0.178794	0.329097	0.0641963	0.0395067	0.0517394	4.06831	3.50096	1.87109	0.329097	5	0.931694	0.931694	358613	4.06375	-0.0045555	0.0045555	0.00111975	11001@D03	52188.4	52358.1	36392.4	65089.2	101457	27836.4	12123.1	11167.6	358613	347445
11001@D04	XAGE1D	9503	0.141366	0.247855	0.194503	0.307048	0.0100346	0.0441393	0.0547502	0.000304485	3.14947	2.41903	1.55532	0.307048	4	0.850528	0.850528	172003	4.33771	1.18824	1.18824	0.377281	11001@D04	24816.7	51445.3	33743.9	45665.4	1238.08	7423.23	7641.43	29.0958	172003	171974
11001@D06	NBR2	10230	0.00216664	0.00271803	0.00594266	0.00638867	0.044338	0.261875	0.387605	0.288966	6.86889	1.00953	1.00476	0.387605	7	0.131111	0.131111	73291.1	5.73841	-1.13048	1.13048	0.16458	11001@D06	177.918	256.741	466.382	469.098	2816.44	26610.8	27846	14647.7	73291.1	58643.4
11001@D08	MGC5566	79015	0.258469	0.167795	0.186801	0.152742	0.0692061	0.0187498	0.0779981	0.0682394	3.31586	4.65417	2.15735	0.258469	1	-2.31586	2.31586	197079	4.28807	0.972205	0.972205	0.293198	11001@D08	53021.9	41418.3	39560.5	28291.3	10371.4	3713.72	12838	7863.96	197079	189215
11001@D09	APOC1	341	0.00719774	0.00747638	0.00998327	0.00851149	0.00901245	0.929372	0.0166678	0.0117785	5.91835	0.489588	0.699706	0.929372	6	0.0816546	0.0816546	119.332	4.90293	-1.01541	1.01541	0.17157	11001@D09	1	1	1	1	1	111.2	2.13182	1	119.332	118.332
11001@D10	MGC5590	79024	0.0169699	0.133983	0.228501	0.161009	0.149207	0.148054	8.14039e-06	0.162269	4.54704	3.95571	1.9889	0.228501	3	-1.54704	1.54704	140490	3.74272	-0.804317	0.804317	0.176888	11001@D10	2341.75	23140.3	41390.2	20292.7	15729.4	23904.3	1	13689.9	140490	126800
11001@D11	PIP4K2B	8396	2.38902e-05	0.112118	3.31356e-05	4.87343e-05	0.588905	0.298807	2.59021e-05	3.90072e-05	4.96241	1.30747	1.14345	0.588905	5	0.0375888	0.0375888	40712.8	4.95918	-0.00322942	0.00322942	0.000650777	11001@D11	1	5797.71	1	1.73241	19798.8	15110.5	1	1	40712.8	40711.8
11001@E02	S100A6	6277	0.0537621	0.290782	0.156615	0.35144	0.00661364	0.0832352	0.0478838	0.00966806	3.45594	2.4328	1.55974	0.35144	4	0.544057	0.544057	122373	4.97626	1.52032	1.52032	0.439913	11001@E02	6230.59	43132.1	19086.4	37246.9	587.975	10659.6	4760.65	668.957	122373	121704
11001@E03	MAP3K3	4215	0.00202579	0.00271649	0.00843539	0.005429	0.00758186	0.00572033	0.00725025	0.960841	7.86419	0.574731	0.75811	0.960841	8	0.135809	0.135809	14244.2	6.83308	-1.03112	1.03112	0.131115	11001@E03	45.6184	66.2877	167.854	107.308	133.118	113.031	144.613	13466.4	14244.2	777.829
11001@E04	MLLT11	10962	0.000252134	0.00100421	0.192313	0.41825	0.0641508	0.108514	0.140078	0.0754385	4.80809	2.51151	1.58478	0.41825	4	-0.808089	0.808089	329371	4.1729	-0.635188	0.635188	0.132108	11001@E04	81.0498	374.849	72148.9	140464	16098.6	45608.4	39563.3	15031.7	329371	314339
11001@E06	CCL5	6352	1.74464e-05	1.81218e-05	2.41981e-05	0.49978	2.18132e-05	0.00117018	0.207451	0.291517	5.79067	3.32979	1.82477	0.49978	4	-1.79067	1.79067	48560.2	6.00196	0.211284	0.211284	0.036487	11001@E06	1	1	1	27241.7	1	55.1627	10708.8	10550.5	48560.2	38009.7
11001@E07	FXYD1	5348	0.000159417	0.000192804	0.0944272	0.318962	0.161918	0.122854	0.0828928	0.218594	5.43539	2.93317	1.71265	0.318962	4	-1.43539	1.43539	113280	6.09449	0.659105	0.659105	0.121262	11001@E07	20.3344	25.9807	12646.4	38193.6	16792.2	18360	9834.49	17406.6	113280	95873.1
11001@E09	C18orf18	147525	0.0426897	0.00180859	7.03919e-06	5.99872e-06	0.218375	0.107959	0.0967815	0.532372	6.72243	3.019	1.73753	0.532372	8	1.27757	1.27757	159272	5.90971	-0.812726	0.812726	0.120898	11001@E09	8783.01	397.829	1	1	33549.9	32200.2	17174.4	67164.3	159272	92107.3
11001@E12	MAX	4149	0.126885	7.08379e-05	0.726784	0.000167963	0.140706	0.0047684	0.000129478	0.000488667	3.04501	1.12578	1.06103	0.726784	3	-0.045006	0.045006	47281.2	4.06291	1.0179	1.0179	0.334286	11001@E12	5906.32	3.11887	36147.1	6.44978	5005.22	194.254	5.29875	13.4601	47281.2	47267.7
11001@F01	C12orf53	196500	0.0425279	0.100645	0.158362	0.131192	0.106419	0.12247	0.0671613	0.271223	5.1505	5.16036	2.27164	0.271223	8	2.8495	2.8495	2052.29	5.16642	0.0159275	0.0159275	0.00309243	11001@F01	101.017	282.425	360.386	277.407	195.589	301.577	140.218	393.669	2052.29	1658.62
11001@F03	COX6A2	1339	0.0371816	0.0456593	0.108967	0.11357	0.0897199	0.102747	0.0739223	0.428233	5.91808	4.96493	2.22821	0.428233	8	2.08192	2.08192	1717.57	5.37775	-0.540329	0.540329	0.0913014	11001@F03	81.6829	111.715	218.35	221.142	152.812	213.903	142.917	575.045	1717.57	1142.52
11001@F04	NDUFB3	4709	8.26565e-05	0.0818396	0.283492	0.261894	0.19788	0.173399	0.000686606	0.000726818	4.10223	1.51043	1.22899	0.283492	3	-1.10223	1.10223	69285.9	4.48085	0.378626	0.378626	0.0922977	11001@F04	5.68788	6851.69	21115.4	16783.4	10788.9	13667.5	42.6159	30.7343	69285.9	69255.2
11001@F06	N/A	149836	0.0932958	0.0485621	0.139513	0.27609	0.0733246	0.138562	0.0869252	0.143728	4.66961	4.43459	2.10585	0.27609	4	-0.669611	0.669611	675410	5.61274	0.943129	0.943129	0.201972	11001@F06	68171.1	43058	110205	171872	42274.5	125358	55458	59013.1	675410	616397
11001@F07	C19orf53	28974	0.0134328	0.0728124	0.132894	0.127342	0.218611	0.221107	0.187234	0.0265662	5.00998	2.73819	1.65475	0.221107	6	0.990025	0.990025	55316.6	5.03187	0.0218955	0.0218955	0.00437038	11001@F07	765.827	5064.21	7893.85	6571.73	9983.55	14877	9242.54	917.841	55316.6	54398.7
11001@F08	CCL2	6347	0.00305737	0.512992	0.0078216	0.00660099	0.419719	0.00727445	0.0212435	0.0212909	3.54019	2.85654	1.69013	0.512992	2	-1.54019	1.54019	12209.8	5.25764	1.71746	1.71746	0.485133	11001@F08	36.6197	7628.8	81.1996	69.2871	3936.33	76.0398	225.39	156.12	12209.8	12053.7
11001@F09	RABL2B	11158	0.0295301	0.0422569	0.0955471	0.0424691	0.0950938	0.107272	0.0595724	0.528258	6.33274	4.60115	2.14503	0.528258	8	1.66726	1.66726	625286	4.54833	-1.78441	1.78441	0.281775	11001@F09	24091.2	40568.3	81706.3	28916.5	62056.3	106382	39359.8	242205	625286	383080
11001@F12	BLOC1S2	282991	0.0217795	0.16619	0.000414132	0.630366	0.166314	2.69101e-05	0.0148695	3.98078e-05	3.813	1.12711	1.06165	0.630366	4	0.186997	0.186997	39501.5	6.96197	3.14897	3.14897	0.825849	11001@F12	917.029	8296.75	13.2377	24297.6	5424.48	1	550.373	1	39501.5	39500.5
11001@G01	ACYP2	98	0.0162758	2.08735e-05	0.111042	2.37635e-05	0.154352	2.91476e-05	3.93331e-05	0.718217	6.86748	3.68143	1.91871	0.718217	8	1.13252	1.13252	35232.8	6.67144	-0.196044	0.196044	0.0285467	11001@G01	833.052	1	5565.16	1	6126.65	1	1.80263	22703.2	35232.8	12529.7
11001@G03	STX11	8676	0.0341235	0.0986223	0.110359	0.0749208	0.0657956	0.108388	0.0629811	0.44481	5.84078	5.60662	2.36783	0.44481	8	2.15922	2.15922	177940	5.47086	-0.369915	0.369915	0.0633332	11001@G03	7021.48	26460.2	25140.4	14096.7	10140.2	27830.5	10979.1	56271.8	177940	121669
11001@G04	S100A3	6274	0.00666656	0.00683491	0.242228	0.0415003	0.352682	0.09011	0.0615045	0.198474	5.23541	3.24556	1.80155	0.352682	5	-0.235412	0.235412	274605	5.04258	-0.192833	0.192833	0.0368325	11001@G04	1955.45	2468.91	84619.6	11074.7	88694.2	34825.2	15374.2	35593	274605	239012
11001@G06	S100A16	140576	0.000173262	0.000207978	0.174497	0.102128	0.33187	0.105236	0.107293	0.178595	5.40317	2.78398	1.66853	0.33187	5	-0.403169	0.403169	285924	6.36629	0.963121	0.963121	0.178251	11001@G06	53.2235	69.694	61891.3	29369.2	80757.2	49076.3	30466	34241.3	285924	251683
11001@G07	SPCS1	28972	0.162097	0.20452	0.470993	0.0577139	0.0468435	0.0576087	0.000167391	5.6294e-05	2.79646	1.57913	1.25664	0.470993	3	0.203536	0.203536	124723	4.92777	2.13131	2.13131	0.762144	11001@G07	18857	29478.6	59580.4	5832.93	4040.68	6912.67	16.5416	3.75537	124723	124719
11001@G09	TP53TG5	27296	0.00170642	0.01331	0.0161632	0.00549425	0.00590271	0.013834	0.00101228	0.942577	7.75901	1.10616	1.05174	0.942577	8	0.240986	0.240986	2418.71	7.96555	0.206539	0.206539	0.0266192	11001@G09	6.36459	53.7888	51.5356	17.8167	17.3436	43.0024	3.42257	2225.44	2418.71	193.274
11001@G10	LRRFIP1	9208	5.11018e-05	0.956719	0.000457606	5.7486e-05	0.0386792	0.0027324	0.000621327	0.00068157	2.13468	0.4145	0.643817	0.956719	2	-0.134685	0.134685	26288.9	5.82914	3.69446	3.69446	1.73068	11001@G10	1.05176	25564.5	7.21102	1	632.855	61.9856	11.663	8.61111	26288.9	26280.3
11001@G11	EPHA4	2043	0.00153069	0.988075	0.000213691	0.000182188	0.00019263	0.00637682	0.000167043	0.00326188	2.04554	0.225766	0.475148	0.988075	2	-0.045539	0.045539	7794.49	3.81553	1.76999	1.76999	0.865291	11001@G11	10.0094	7734.43	1	1	1	33.0392	1	13.0162	7794.49	7781.48
11001@H02	SERINC2	347735	0.0577315	0.0685443	0.203978	0.248822	0.133737	0.0562453	0.0389885	0.191953	4.61675	4.39823	2.0972	0.248822	4	-0.616745	0.616745	344975	4.84621	0.229467	0.229467	0.0497032	11001@H02	22240	32239.1	87362.7	82988.5	38918.5	27185.3	12002.2	42038.7	344975	302936
11001@H03	MRPS33	51650	0.051631	0.0536297	0.262872	0.0610548	0.0645541	0.0748881	0.34688	0.0844899	5.06791	4.63951	2.15395	0.34688	7	1.93209	1.93209	16.0147	4.69256	-0.375346	0.375346	0.0740633	11001@H03	1	1	3.84564	1	1	1	6.16902	1	16.0147	15.0147
11001@H04	IFLTD1	160492	0.138405	0.201959	0.220193	0.0370347	0.00991525	0.010483	0.0531864	0.328823	4.46641	7.84784	2.8014	0.328823	8	3.53359	3.53359	103.706	4.56202	0.0956171	0.0956171	0.0214081	11001@H04	17.697	26.2968	22.0127	4.00826	1	1	6.15828	25.5327	103.706	78.1731
11001@H06	CXCL1	2919	0.061217	0.0399983	0.094823	0.100728	0.107204	0.101817	0.172775	0.321437	5.75644	4.93312	2.22106	0.321437	8	2.24356	2.24356	121792	4.70087	-1.05557	1.05557	0.183371	11001@H06	8932.11	7264.01	14676.5	12987.3	11370.5	18178.9	20757.1	27625.3	121792	94166.3
11001@H07	LOC142937	142937	0.130431	0.177992	0.00266846	0.451004	0.00142244	0.00110904	0.000833298	0.23454	4.19435	5.61674	2.36997	0.451004	4	-0.194352	0.194352	50659.2	2.9334	-1.26096	1.26096	0.300632	11001@H07	7337.05	12045.6	124.482	23211.4	59.3814	49.2056	39.845	7792.19	50659.2	42867
11001@H09	BRP44L	51660	0.000710054	0.00152883	0.00122678	0.000635039	0.000135127	0.00025594	0.000250927	0.995257	7.97601	0.132576	0.36411	0.995257	8	0.0239856	0.0239856	15561.6	6.12981	-1.84621	1.84621	0.23147	11001@H09	17.705	41.0655	25.4089	13.672	2.64855	4.8091	5.63261	15450.7	15561.6	110.942
11002@A02	CFLP1	142913	0.370075	5.70927e-05	0.242268	6.49972e-05	0.381953	0.00484495	5.95939e-05	0.000677492	3.04193	3.06797	1.75156	0.381953	5	1.95807	1.95807	17543.8	1.02249	-2.01944	2.01944	0.663867	11002@A02	7648.85	1	4274.96	1	5536.67	72.7326	1	7.56811	17543.8	17536.2
11002@A03	C16orf14	84331	0.00443648	0.00527601	0.012775	0.0134182	0.227475	0.00981472	0.100479	0.626326	7.01721	2.16252	1.47055	0.626326	8	0.982793	0.982793	14119.7	5.79176	-1.22545	1.22545	0.174635	11002@A03	90.2152	118.659	235.933	241.097	3597.52	184.694	1794.11	7857.49	14119.7	6262.22
11002@A04	ICK	22858	0.0721546	0.0977282	0.317817	0.161353	0.186107	0.0146996	0.0236503	0.12649	4.06268	3.83579	1.95852	0.317817	3	-1.06268	1.06268	83.0709	5.7893	1.72662	1.72662	0.424995	11002@A04	7.19251	9.94187	26.5179	13.9446	14.6211	1	2.13898	7.71401	83.0709	75.3569
11002@A05	CCBL1	883	0.019874	0.0243264	0.0498846	0.0520012	0.162693	0.592655	0.017226	0.0813396	5.56688	1.86073	1.36408	0.592655	6	0.43312	0.43312	13777.3	5.05049	-0.516389	0.516389	0.0927609	11002@A05	263.369	377.184	651.93	616.835	1679.09	9334.84	198.799	655.26	13777.3	13122
11002@A06	UCN2	90226	0.0515184	0.0476263	0.122096	0.123398	0.126958	0.072741	0.0700805	0.385581	5.6531	5.26147	2.29379	0.385581	8	2.3469	2.3469	5480.19	5.46693	-0.186171	0.186171	0.0329326	11002@A06	349.145	379.322	818.74	747.885	661.071	519.582	412.322	1592.12	5480.19	3888.07
11002@A08	C17orf61	254863	0.0333113	0.0550985	0.101553	0.0817864	0.228878	0.0891856	0.0562012	0.353986	5.68011	4.55418	2.13405	0.353986	8	2.31989	2.31989	4904.5	5.00158	-0.678529	0.678529	0.119457	11002@A08	205.592	385.926	584.855	451.108	1104.85	539.101	303.165	1329.9	4904.5	3574.6
11002@A09	CRYZL1	9946	0.142973	0.248906	0.443484	0.000783037	2.49941e-05	0.157204	5.0752e-05	0.00657418	2.97067	2.40082	1.54946	0.443484	3	0.0293342	0.0293342	55719.9	3.40976	0.439096	0.439096	0.147811	11002@A09	7468.21	15679.8	23876.5	34.0438	1	8453.67	2.33669	204.34	55719.9	55515.6
11002@A10	C1orf109	54955	0.110571	0.169454	0.163778	0.192817	0.089185	0.0518456	0.0419796	0.18037	4.2059	5.35464	2.31401	0.192817	4	-0.205897	0.205897	1.40896e+06	4.34795	0.142057	0.142057	0.0337758	11002@A10	160392	320520	269844	279052	102507	85833.5	47393.6	143417	1.40896e+06	1.26554e+06
11002@A12	RNF7	9616	0.00478513	0.00630166	0.109026	0.163351	0.174176	0.131205	0.125078	0.286078	5.82014	3.26631	1.80729	0.286078	8	2.17986	2.17986	1.29867e+06	5.21421	-0.605936	0.605936	0.10411	11002@A12	7322.07	10819.3	168608	217840	218731	270845	177167	227342	1.29867e+06	1.07133e+06
11002@B01	RPLP1	6176	0.0218999	0.0264041	0.0482589	0.0450426	0.0458049	0.0306002	0.0250008	0.756989	7.0432	3.59497	1.89604	0.756989	8	0.956805	0.956805	24906.5	5.63312	-1.41008	1.41008	0.200204	11002@B01	781.724	1143.48	1761.77	1445.33	1245.99	1192.81	766.759	16568.6	24906.5	8337.86
11002@B02	TRIM31	11074	0.0369773	0.0120762	0.259988	0.101762	0.257203	0.086775	0.0126683	0.23255	5.00389	4.07242	2.01802	0.259988	3	-2.00389	2.00389	66.7226	3.94506	-1.05882	1.05882	0.2116	11002@B02	3.19842	1	18.6791	7.53448	17.5436	5.49893	1	12.2681	66.7226	54.4545
11002@B04	CARTPT	9607	0.0145741	0.00515956	0.0110773	0.0107905	0.0100541	0.00856519	0.00488891	0.93489	7.71629	1.3986	1.18263	0.93489	8	0.283706	0.283706	27379.1	1.81901	-5.89729	5.89729	0.764264	11002@B04	637.026	253.538	448.565	409.445	331.052	366.292	182.606	24750.6	27379.1	2628.52
11002@B06	PPT2	9374	0.125241	0.0690102	0.206737	0.295628	0.116086	0.0401606	0.0713993	0.0757373	3.99307	3.74102	1.93417	0.295628	4	0.00692698	0.00692698	327349	6.80446	2.81138	2.81138	0.704065	11002@B06	41169.3	28528.5	77500.2	95864.2	30467.7	18846.5	19707	15265.2	327349	312083
11002@B07	GAGE5	2577	0.00845627	0.0128142	0.0209953	0.0257979	0.0232988	0.0416036	0.0942404	0.772794	7.40841	1.93368	1.39057	0.772794	8	0.591591	0.591591	644071	2.24613	-5.16227	5.16227	0.696813	11002@B07	8712.28	15201.9	21361.9	22431.4	17024.5	49728.5	74944.6	434666	644071	209405
11002@B08	SFI1	9814	0.0432228	0.267825	0.140965	0.143627	0.0337866	0.0555664	0.0646831	0.250324	4.53398	6.15952	2.48184	0.267825	2	-2.53398	2.53398	1044.51	5.75003	1.21605	1.21605	0.268208	11002@B08	49.3778	362.011	154.385	146.382	29.8531	62.6971	65.0302	174.776	1044.51	869.736
11002@B10	GNMT	27232	0.0029049	0.138126	0.0641901	0.578402	0.00621148	0.175807	0.00329744	0.0310612	4.14281	1.85854	1.36328	0.578402	4	-0.142807	0.142807	41468.2	4.73515	0.592339	0.592339	0.14298	11002@B10	117.978	7012.79	2644	22154.6	195.006	8455.59	117.621	770.621	41468.2	40697.6
11002@B11	GAL	51083	0.0762126	0.0499106	0.146237	0.258286	0.135979	0.090795	0.0963883	0.146192	4.7168	4.2237	2.05517	0.258286	4	-0.716805	0.716805	111468	5.13455	0.417743	0.417743	0.0885649	11002@B11	9539.9	7721.59	20193	27329.2	12081.2	13898.9	9948.69	10755.5	111468	100713
11002@B12	KRT222P	125113	0.0618983	0.0716682	0.263168	0.0856926	0.08955	0.110841	0.0515796	0.265602	4.93618	5.47726	2.34035	0.265602	8	3.06382	3.06382	65.1891	5.93013	0.993948	0.993948	0.20136	11002@B12	5.16987	5.96872	17.4367	6.19802	5.93345	6.93012	3.9265	13.6257	65.1891	51.5634
11002@C01	OTX2	5015	0.0315167	0.0327368	0.229738	0.0372692	0.0394052	0.0457134	0.0341709	0.54945	6.04138	5.79809	2.40792	0.54945	8	1.95862	1.95862	22.2885	6.17425	0.132865	0.132865	0.0219925	11002@C01	1	1	5.53898	1	1	1	1	10.7495	22.2885	11.539
11002@C03	FABP1	2168	4.26644e-05	4.4316e-05	5.91755e-05	5.04516e-05	0.117778	6.18825e-05	4.62574e-05	0.881917	7.64543	0.940551	0.96982	0.881917	8	0.354566	0.354566	15209.7	6.83946	-0.805971	0.805971	0.105419	11002@C03	1	1	1	1	2195.9	1	1	13007.9	15209.7	2201.9
11002@C04	AZGP1	563	0.00328409	0.00526323	0.0104751	0.00862633	0.007113	0.00895918	0.00558954	0.950689	7.8137	0.821034	0.906109	0.950689	8	0.186296	0.186296	17936.9	6.17801	-1.63569	1.63569	0.209336	11002@C04	92.7352	165.759	271.685	217.675	155.555	238.83	139.082	16655.5	17936.9	1281.32
11002@C06	HIST1H2AM	8336	0.00366414	0.0175424	0.0241832	0.0332084	0.0303681	0.0322666	0.119137	0.73963	7.34057	2.03365	1.42606	0.73963	8	0.659427	0.659427	555579	5.77767	-1.56291	1.56291	0.212913	11002@C06	2704.37	15508.9	18195	21555.8	17381.7	29144.5	80775.4	370313	555579	185266
11002@C07	RPS15A	6210	0.134495	0.179904	0.0245388	0.316097	0.120165	0.185436	0.00686134	0.0325037	3.85381	3.37695	1.83765	0.316097	4	0.146194	0.146194	67799	7.25421	3.4004	3.4004	0.882349	11002@C07	9321.37	15066.7	1559.78	19687.2	6349.65	14044.7	409.177	1360.4	67799	66438.6
11002@C09	RIMKLB	57494	0.0011674	0.0045697	0.00970796	0.00750973	0.00471381	0.919082	0.000832873	0.0524164	6.03269	0.433854	0.658676	0.919082	6	-0.0326928	0.0326928	4445.32	5.49431	-0.538387	0.538387	0.0892449	11002@C09	5.1862	21.4809	35.7824	29.0616	16.5314	4190.25	3.35604	143.664	4445.32	4301.65
11002@C10	ACBD4	79777	0.0793636	0.0453176	0.320909	0.495519	0.00428925	0.0037701	0.0376361	0.0131949	3.52788	1.56277	1.25011	0.495519	4	0.472118	0.472118	59644.1	4.96863	1.44075	1.44075	0.408388	11002@C10	4824.21	3337.82	21008.7	27622.7	197.088	215.946	1958.48	479.241	59644.1	59164.9
11002@C12	MMGT1	93380	0.0997047	0.103565	0.13829	0.117903	0.124661	0.144617	0.108102	0.163159	4.7463	5.17951	2.27585	0.163159	8	3.2537	3.2537	8	4.74995	0.00365058	0.00365058	0.000769142	11002@C12	1	1	1	1	1	1	1	1	8	7
11002@D01	FAM26E	254228	0.918354	0.0177015	0.0147477	0.0119071	0.0103151	0.00474498	0.00541406	0.0168154	1.2981	1.39752	1.18217	0.918354	1	-0.298096	0.298096	5269.86	5.09447	3.79638	3.79638	2.92457	11002@D01	4905.81	101.246	67.308	54.3286	41.9241	20.6303	25.1811	53.432	5269.86	5216.43
11002@D03	NDP	4693	0.299079	0.0150818	0.0171901	0.0159804	0.00994794	0.0117179	0.599481	0.0315226	5.01333	7.6989	2.77469	0.599481	7	1.98667	1.98667	35364.7	1.98191	-3.03142	3.03142	0.604672	11002@D03	12534.5	658.691	619.544	531.936	286.494	439.08	19576.6	717.947	35364.7	34646.8
11002@D04	CTNNBL1	56259	0.00673276	0.0069934	0.0372692	0.00795656	0.00841795	0.00976552	0.0220853	0.900779	7.62587	1.63764	1.2797	0.900779	8	0.374132	0.374132	95.2283	6.80301	-0.822861	0.822861	0.107904	11002@D04	1	1	4.16973	1	1	1	3.01724	83.0413	95.2283	12.187
11002@D05	N/A	405752	0.0997374	0.103209	0.138336	0.117942	0.124701	0.144664	0.108199	0.163212	4.74751	5.17858	2.27565	0.163212	8	3.25249	3.25249	8	4.71372	-0.0337845	0.0337845	0.00711626	11002@D05	1	1	1	1	1	1	1	1	8	7
11002@D07	PHTF2	57157	0.032187	0.033433	0.0446433	0.0380618	0.0402433	0.0466856	0.482321	0.282425	6.50221	3.29369	1.81485	0.482321	7	0.497792	0.497792	25.1166	4.7525	-1.74971	1.74971	0.269094	11002@D07	1	1	1	1	1	1	13.7333	5.38323	25.1166	19.7333
11002@D08	OPALIN	93377	1.25514e-05	0.00180705	3.78721e-05	0.764006	0.126626	0.107476	1.36313e-05	2.05394e-05	4.33801	0.450108	0.670901	0.764006	4	-0.338012	0.338012	75919.3	4.99323	0.655215	0.655215	0.15104	11002@D08	1	154.888	2.26227	58266.7	8100.25	9392.26	1	1	75919.3	75918.3
11002@D09	MRPS18C	51023	0.00134049	0.000452735	0.0290889	0.000515416	0.000544957	0.000632196	0.966712	0.000713253	6.87078	0.516465	0.718655	0.966712	7	0.129217	0.129217	2075.45	4.21807	-2.65271	2.65271	0.386085	11002@D09	3.08943	1	56.3124	1	1	1	2011.04	1	2075.45	2074.45
11002@D10	ERMP1	79956	0.00465054	0.00483057	0.0272833	0.0546032	0.00581455	0.0298244	0.00504219	0.867951	7.5015	1.88568	1.3732	0.867951	8	0.498501	0.498501	139.129	6.27419	-1.22731	1.22731	0.163609	11002@D10	1	1	4.42736	10.1686	1	4.71812	1	115.815	139.129	23.3141
11002@D11	C2orf58	285154	0.0237057	0.0329638	0.0728285	0.0441563	0.300666	0.0629728	0.0752333	0.387473	5.99233	3.87788	1.96923	0.387473	8	2.00767	2.00767	319.364	5.15965	-0.83268	0.83268	0.138958	11002@D11	10.1615	14.2933	24.6503	16.2336	101.745	20.9829	29.1785	102.119	319.364	217.245
11002@D12	SPTLC1	10558	0.14047	0.0289157	9.62784e-05	0.0128264	1.91846e-05	0.186501	0.178297	0.452874	6.24007	5.95876	2.44106	0.452874	8	1.75993	1.75993	55892.3	6.6848	0.444732	0.444732	0.0712704	11002@D12	9631.63	2207.99	4.7453	765.866	1	14055	10464.9	18761.2	55892.3	37131.1
11002@E01	DUSP3	1845	0.0333487	0.0337446	0.0218916	0.0251745	0.213897	0.206127	0.0602377	0.405578	6.23975	3.51032	1.87359	0.405578	8	1.76025	1.76025	436654	5.03603	-1.20372	1.20372	0.192912	11002@E01	16622.3	20621	11035.2	11058.3	92373	136054	25323.8	123566	436654	313087
11002@E03	NDUFA12	55967	0.000105888	0.0029078	0.000375229	0.000352803	0.000358825	0.000309082	0.00019546	0.995395	7.97663	0.12901	0.35918	0.995395	8	0.0233655	0.0233655	56625.7	2.05206	-5.92458	5.92458	0.742742	11002@E03	9.4973	345.88	27.4704	27.5191	25.288	22.6559	15.7687	56151.7	56625.7	474.08
11002@E04	GPR55	9290	0.000601783	0.000625079	0.98164	0.000711622	0.000752408	0.000872856	0.000652463	0.0141443	3.07634	0.372828	0.610597	0.98164	3	-0.0763376	0.0763376	1529.33	4.41311	1.33677	1.33677	0.434533	11002@E04	1	1	1508.87	1	1	1	1	14.4536	1529.33	1514.87
11002@E05	USE1	55850	0.00722192	0.0693595	0.41376	0.197744	0.216124	0.00891526	0.0375137	0.0493624	3.9698	2.13449	1.46099	0.41376	3	-0.9698	0.9698	106177	5.37052	1.40072	1.40072	0.352845	11002@E05	747.171	9298.74	50907.7	19038.3	18643.4	1053.26	3385.76	3102.59	106177	103074
11002@E06	GPR171	29909	0.041568	0.0246874	0.0329652	0.0705607	0.561607	0.203975	0.0257689	0.0388682	4.99529	1.74654	1.32157	0.561607	5	0.00470827	0.00470827	33.4974	4.92323	-0.0720623	0.0720623	0.014426	11002@E06	1.75377	1	1	2.53353	18.8153	6.39483	1	1	33.4974	32.4974
11002@E07	CST9L	128821	0.0574474	0.114946	0.14099	0.158576	0.0975096	0.0889418	0.0445746	0.297015	5.05395	5.61367	2.36932	0.297015	8	2.94605	2.94605	736.494	5.53025	0.476298	0.476298	0.0942426	11002@E07	50.6422	113.684	112.941	123.652	66.8024	73.8978	34.8694	160.005	736.494	576.489
11002@E08	HBB	3043	0.112064	0.105871	0.3462	0.206922	0.101515	0.0851132	0.00316711	0.0391477	3.5437	2.66689	1.63306	0.3462	3	-0.5437	0.5437	257830	3.65709	0.113393	0.113393	0.0319984	11002@E08	28438.9	36185.4	96426.8	44979.2	19405.2	26243	640.474	5511.41	257830	252319
11002@E09	RASSF4	83937	0.00139179	0.00165492	0.00212074	0.0025689	0.0218228	0.552701	0.000332591	0.417408	6.78825	1.16109	1.07754	0.552701	6	-0.788247	0.788247	21693.4	5.23038	-1.55787	1.55787	0.229495	11002@E09	32.8422	40.8139	40.6214	52.747	402.206	15034.3	7.05069	6082.86	21693.4	15610.5
11002@E10	CHRNA7	1139	0.00139877	0.0140202	0.944708	0.000279277	0.00359702	0.00032833	0.000261845	0.0354062	3.16972	0.897777	0.947511	0.944708	3	-0.169719	0.169719	4165.46	5.28501	2.11529	2.11529	0.667344	11002@E10	5.95763	62.2538	3989.33	1	12.0956	1	1.01485	92.8076	4165.46	4072.66
11002@E11	C5orf36	285600	0.00353726	0.00367419	0.00490617	0.00418288	0.00442262	0.906462	0.00383816	0.0689767	6.0819	0.485565	0.696825	0.906462	6	-0.0819016	0.0819016	257.231	5.19834	-0.88356	0.88356	0.145277	11002@E11	1	1	1	1	1	239.245	1	11.9861	257.231	245.245
11002@E12	WDR22	8816	0.026603	0.0276329	0.172553	0.0314587	0.0332617	0.0385863	0.0288435	0.641061	6.45358	5.20662	2.2818	0.641061	8	1.54642	1.54642	25.7673	5.78149	-0.672095	0.672095	0.104143	11002@E12	1	1	4.91046	1	1	1	1	14.8568	25.7673	10.9105
11002@F01	NKX2-5	1482	0.0598041	0.106863	0.138185	0.141465	0.129756	0.0616254	0.0530478	0.309253	5.11784	5.65605	2.37824	0.309253	8	2.88216	2.88216	43227.7	5.45366	0.335823	0.335823	0.0656181	11002@F01	2938.18	6676.72	7490.23	6331.78	4730.16	3640.88	2202.15	9217.62	43227.7	34010.1
11002@F03	RPRD1B	58490	1.51854e-05	1.05082e-05	8.53655e-05	1.19631e-05	0.00114708	0.000313406	0.166989	0.831428	7.8283	0.152533	0.390554	0.831428	8	0.171701	0.171701	67533	7.15794	-0.670363	0.670363	0.0856333	11002@F03	1.50622	1	6.56451	1	90.1858	26.0441	14865.3	52541.4	67533	14991.7
11002@F04	FKBP6	8468	4.12068e-05	4.2802e-05	5.71538e-05	0.000151665	0.0138382	0.984153	0.000382501	0.0013335	5.98836	0.0222552	0.149182	0.984153	6	0.0116407	0.0116407	28560.7	5.00037	-0.987988	0.987988	0.164985	11002@F04	1	1	1	3.14015	270.349	28255.8	8.49972	19.9155	28560.7	28540.8
11002@F05	UBE2L6	9246	0.0158287	0.043033	0.183112	0.439983	0.145358	0.0334006	0.00626907	0.133015	4.44636	2.76209	1.66195	0.439983	4	-0.446364	0.446364	201179	5.07681	0.63045	0.63045	0.14179	11002@F05	3498.48	11553.2	45076.5	89211.2	25272.1	8075.61	1163.73	17328.5	201179	183851
11002@F07	APBB2	323	3.56696e-05	0.140158	0.00041013	0.858439	7.1842e-05	5.04541e-05	0.000420099	0.000414388	3.72226	0.494907	0.703496	0.858439	4	0.277743	0.277743	27553.8	4.6815	0.959239	0.959239	0.257704	11002@F07	1	4768.03	9.10501	22755.1	1.60342	1	10.7347	7.15663	27553.8	27546.6
11002@F08	C1QTNF4	114900	0.000296644	0.000586513	0.000771355	0.000740203	0.000900435	0.000655088	0.0669679	0.929082	7.91661	0.137515	0.37083	0.929082	8	0.0833925	0.0833925	205131	7.73237	-0.184241	0.184241	0.0232727	11002@F08	94.5261	210.525	223.537	208.384	222.454	197.84	18770.6	185203	205131	19927.9
11002@F10	C7orf16	10842	0.0186609	0.0174815	0.843181	0.0128558	0.0624843	0.0157685	0.011787	0.0177815	3.26638	1.059	1.02908	0.843181	3	-0.266382	0.266382	75.3951	4.92431	1.65793	1.65793	0.507574	11002@F10	1.71947	1.56295	63.5284	1	4.58431	1	1	1	75.3951	74.3951
11002@F12	ZMYM6	9204	0.00153826	0.0016141	0.00401683	0.00443934	0.00314287	0.00255659	0.00118766	0.981504	7.92598	0.339153	0.582368	0.981504	8	0.0740234	0.0740234	11468.3	6.87774	-1.04824	1.04824	0.132253	11002@F12	28.0776	30.4349	60.519	71.0698	45.078	37.452	19.5495	11176.1	11468.3	292.181
11002@G01	C10orf53	282966	8.5892e-06	8.92171e-06	8.69706e-05	1.01569e-05	1.07391e-05	0.206768	0.255087	0.53802	7.33076	0.637447	0.798403	0.53802	8	0.669244	0.669244	95460.8	7.36952	0.0387639	0.0387639	0.00528784	11002@G01	1	1	7.77465	1	1	28889.7	26754.2	39805.1	95460.8	55655.7
11002@G02	TMEM50A	23585	3.7287e-05	0.224835	0.000214667	0.000221222	0.310936	0.00017671	0.000112978	0.463466	5.7155	5.68508	2.38434	0.463466	8	2.2845	2.2845	59770.2	5.87675	0.161255	0.161255	0.0282136	11002@G02	2.69779	20646	12.0488	13.7694	17912.5	9.66217	7.47846	21165.9	59770.2	38604.2
11002@G03	C20orf7	79133	0.079308	0.00858037	0.128947	0.251256	0.0138863	0.0001738	0.0508962	0.466952	5.6507	6.09612	2.46903	0.466952	8	2.3493	2.3493	204147	5.00371	-0.646992	0.646992	0.114498	11002@G03	20515.2	2499.78	35332.1	58947.4	2775.98	36.9084	11188.4	72851.4	204147	131296
11002@G04	CC2D1B	200014	0.156158	0.000254744	0.29545	0.000296322	0.000155551	0.000279031	0.0375079	0.509898	5.3884	8.27146	2.87602	0.509898	8	2.6116	2.6116	92283.3	6.96223	1.57383	1.57383	0.292078	11002@G04	17711.9	28.9738	36197.2	27.8047	13.1572	23.4642	3704.53	34576.3	92283.3	57707
11002@G05	DHRSX	207063	0.000358176	0.000584928	0.00115215	0.00101466	0.00137829	0.000857111	0.119762	0.874893	7.85855	0.199234	0.446357	0.874893	8	0.141447	0.141447	83624.9	7.11577	-0.742778	0.742778	0.0945185	11002@G05	45.1709	81.526	131.376	113.102	135.208	100.143	13305.1	69713.4	83624.9	13911.6
11002@G06	TGFA	7039	0.00077813	0.00141674	0.00288679	0.00231364	0.0020816	0.00180508	0.236757	0.751961	7.71575	0.380234	0.616631	0.751961	8	0.284248	0.284248	67993.2	6.30675	-1.40901	1.40901	0.182614	11002@G06	76.9443	157.039	262.142	202.71	159.576	168.712	20557.5	46408.5	67993.2	21584.6
11002@G07	IL1RN	3557	0.00509913	0.0670043	0.0778203	0.120839	5.02951e-06	0.088571	0.121453	0.519208	6.39121	4.42853	2.10441	0.519208	8	1.60879	1.60879	211472	2.03627	-4.35494	4.35494	0.681395	11002@G07	1346.84	21905.6	21334.1	28824.2	1	27278.4	27243.4	83539	211472	127934
11002@G08	SDHD	6392	0.0117147	0.0133025	0.0268114	0.0443194	0.00116875	0.0828074	0.084963	0.734913	7.27276	2.33014	1.52648	0.734913	8	0.727237	0.727237	432870	6.99747	-0.275288	0.275288	0.037852	11002@G08	7333.98	10083.4	17675.3	25243.4	553.073	67635.4	46806.9	257538	432870	175331
11002@G09	ADORA2B	136	0.25967	0.609228	0.129848	0.000753571	0.000298508	6.94771e-05	5.29871e-05	7.98808e-05	1.8736	0.384555	0.620125	0.609228	2	0.126396	0.126396	23690.7	3.04918	1.17558	1.17558	0.627441	11002@G09	5515.47	15633.7	2520.36	13.3036	4.87565	1	1	1	23690.7	23689.7
11002@G10	AKR7A3	22977	0.0282372	0.000515164	0.000669702	0.000557865	0.0059425	0.0605634	0.0982575	0.805257	7.55646	1.6251	1.27479	0.805257	8	0.443543	0.443543	106443	5.11874	-2.43772	2.43772	0.322601	11002@G10	4390.22	87.76	90.6372	74.743	712.43	10508.1	13166.8	77412	106443	29030.7
11002@G11	FAM96A	84191	4.45798e-06	4.59993e-06	8.435e-06	0.00122487	5.58124e-06	0.0593668	0.173804	0.765581	7.70245	0.342975	0.585641	0.765581	8	0.297555	0.297555	160079	7.61456	-0.08789	0.08789	0.0114107	11002@G11	1	1	1.37575	244.714	1	14931.3	35069.1	109829	160079	50249.5
11002@H01	REM2	161253	7.06891e-05	7.39238e-05	0.75726	0.00160791	0.0011591	0.00180282	0.000503458	0.237522	4.19874	4.53194	2.12884	0.75726	3	-1.19874	1.19874	13697.6	4.57155	0.37281	0.37281	0.088791	11002@H01	1	1	11542.4	19.5512	12.9937	19.7908	6.49482	2094.39	13697.6	11603.2
11002@H04	SEP15	9403	0.0997047	0.103565	0.13829	0.117903	0.124661	0.144617	0.108102	0.163159	4.7463	5.17951	2.27585	0.163159	8	3.2537	3.2537	8	4.74995	0.00365058	0.00365058	0.000769142	11002@H04	1	1	1	1	1	1	1	1	8	7
11002@H05	RFK	55312	0.0807827	0.08391	0.112046	0.285308	0.101002	0.117171	0.087586	0.132194	4.60467	4.28218	2.06934	0.285308	4	-0.604667	0.604667	10.0122	4.74924	0.144575	0.144575	0.0313976	11002@H05	1	1	1	3.01223	1	1	1	1	10.0122	9.01223
11002@H06	DHDH	27294	0.0528485	0.0151612	0.129049	0.297304	0.0806264	0.196661	0.0219409	0.206409	5.04749	3.93538	1.98378	0.297304	4	-1.04749	1.04749	1475.92	5.52912	0.481631	0.481631	0.09542	11002@H06	92.1724	28.0562	201.572	461.219	109.374	329.73	34.0097	219.79	1475.92	1256.13
11002@H07	SELT	51714	0.00136362	0.981691	0.00876134	0.00381317	0.00100816	0.00116955	0.000878115	0.00131522	2.03501	0.121239	0.348194	0.981691	2	-0.0350086	0.0350086	1387.12	5.82682	3.79181	3.79181	1.86329	11002@H07	1.69398	1368.97	8.36157	4.09065	1	1	1	1	1387.12	1386.12
11002@H08	HOXA1	3198	0.0133518	0.0195567	0.0428065	0.0721236	0.0349954	0.661662	0.0245601	0.130944	5.8338	1.87616	1.36973	0.661662	6	0.1662	0.1662	4329.88	5.44289	-0.39091	0.39091	0.0670077	11002@H08	59.2843	95.8526	171.338	284.311	120.717	3146.45	96.4811	355.438	4329.88	3974.44
11002@H09	ZC3H3	23144	0.00497265	0.00695463	0.0232118	0.0083575	0.0509285	0.0830808	0.00459104	0.817903	7.45044	1.70129	1.30434	0.817903	8	0.549563	0.549563	42762	5.05038	-2.40006	2.40006	0.322136	11002@H09	308.945	509.23	1442.43	459.468	2444.64	6002.26	246.814	31348.2	42762	11413.8
11002@H10	C3orf45	132228	0.00337322	0.00394979	0.00845621	0.0101056	0.0102847	0.006985	0.375576	0.581269	7.44958	0.873697	0.934718	0.581269	8	0.550415	0.550415	15202.5	6.90067	-0.548918	0.548918	0.0736844	11002@H10	70.2505	90.9813	162.163	186.399	166.229	134.199	6871.8	7520.47	15202.5	7682.02
11002@H11	GTF2H2	2966	0.000122526	0.446014	0.349568	0.000145168	0.000153488	0.151381	0.0524146	0.000200683	3.219	2.60539	1.61412	0.446014	2	-1.219	1.219	8702.68	6.9852	3.7662	3.7662	1.16999	11002@H11	1	4367.32	2763.35	1	1	1182.61	385.406	1	8702.68	8701.68
11003@A01	RXRA	6256	0.126569	0.0492934	0.156654	0.12802	0.11882	0.063712	0.0203913	0.336541	5.01863	6.39717	2.52926	0.336541	8	2.98137	2.98137	211.743	1.20747	-3.81116	3.81116	0.759402	11003@A01	34.9894	13.7256	34.7575	29.9303	25.0438	12.9484	4.94758	55.4005	211.743	156.343
11003@A02	CD1D	912	0.000160704	0.0573833	0.0173741	0.000553539	0.282869	0.147642	0.000123625	0.493894	6.42148	3.16166	1.77811	0.493894	8	1.57852	1.57852	68816	6.16937	-0.252102	0.252102	0.0392593	11003@A02	13.7663	6086.71	1412.65	41.3807	19378.7	15033.4	9.61218	26839.7	68816	41976.3
11003@A04	PMS1	5378	0.000105139	0.00010921	0.000145828	0.00012433	0.231207	0.162626	0.000113994	0.605569	6.9784	1.70252	1.30481	0.605569	8	1.0216	1.0216	6802.61	5.09061	-1.88779	1.88779	0.270519	11003@A04	1	1	1	1	1751.28	1447.59	1	3598.74	6802.61	3203.87
11003@A05	REG1A	5967	0.00208007	0.215476	0.0268365	0.0349177	0.00108919	0.000687312	0.000812664	0.7181	6.41327	6.58433	2.56599	0.7181	8	1.58673	1.58673	30591.7	6.07132	-0.341958	0.341958	0.0533204	11003@A05	81.9781	10557.4	992.094	1240.02	33.5563	21.4084	28.6102	17636.6	30591.7	12955.1
11003@A06	SLC39A11	201266	0.0716157	0.0832035	0.590152	0.0111594	0.0109725	0.210045	0.00363662	0.019215	3.54743	2.55401	1.59813	0.590152	3	-0.547425	0.547425	54259.4	2.97051	-0.576918	0.576918	0.16263	11003@A06	3643.4	4955.9	32181	487.121	415.97	11844.4	156.581	575.035	54259.4	53684.4
11003@A07	PPP1R1B	84152	7.25745e-05	0.00535992	0.000359694	0.000384087	0.167045	0.344002	0.474175	0.00860237	6.30069	0.677564	0.823143	0.474175	7	0.699315	0.699315	13149.5	5.68537	-0.615312	0.615312	0.0976579	11003@A07	1	78.0657	3.7203	4.52804	1832.56	5270.43	5885.73	73.4224	13149.5	13076
11003@A09	GPR65	8477	0.00021496	0.000223281	0.00989099	0.000254194	0.000268763	0.000311788	0.987751	0.00108473	6.9575	0.17453	0.417768	0.987751	7	0.0424973	0.0424973	4197.33	4.96377	-1.99374	1.99374	0.286559	11003@A09	1	1	37.0689	1	1	1	4152.17	3.09183	4197.33	4194.24
11003@A10	SDHC	6391	0.0395118	0.0643058	0.149647	0.203991	0.0968891	0.0923021	0.0498454	0.303508	5.24827	4.97514	2.2305	0.303508	8	2.75173	2.75173	937.258	5.62328	0.375016	0.375016	0.0714551	11003@A10	45.8849	80.7186	155.715	209.327	87.755	90.5169	51.5444	215.795	937.258	721.462
11003@A11	ALKBH6	84964	0.0399375	0.0501525	0.201366	0.129615	0.138986	0.106632	0.0623261	0.270985	5.20168	4.77958	2.18623	0.270985	8	2.79832	2.79832	19104.9	5.52804	0.326353	0.326353	0.0627398	11003@A11	878.686	1323.01	4601.64	2578.49	2343.88	2577.14	1180.55	3621.49	19104.9	15483.4
11003@A12	LSAMP	4045	0.00452571	0.0083002	0.0137238	0.626682	0.098563	0.0701111	0.0793419	0.0987523	4.82792	2.07533	1.4406	0.626682	4	-0.827919	0.827919	20311.3	5.97189	1.14397	1.14397	0.23695	11003@A12	104.064	215.982	293.031	13268.5	1758.43	1680.95	1598.99	1391.38	20311.3	18919.9
11003@B02	N/A	152028	0.0667761	0.123978	0.165226	0.197613	0.00671245	0.0675258	7.57924e-05	0.372093	5.01685	6.45912	2.54148	0.372093	8	2.98315	2.98315	254164	3.84738	-1.16947	1.16947	0.233109	11003@B02	19888.9	43582.6	50186.4	54764.6	1420.26	21477.6	18.1958	62825.2	254164	191339
11003@B03	GNA11	2767	0.000935699	0.120603	0.405269	0.00180229	0.197098	0.0767611	0.00204228	0.195488	4.48942	4.30691	2.07531	0.405269	3	-1.48942	1.48942	43929.8	5.08357	0.594152	0.594152	0.132345	11003@B03	43.139	6874.24	20398.8	72.9592	7140.33	3720.93	83.8676	5595.6	43929.8	38334.2
11003@B06	C9orf7	11094	0.000512522	0.00139618	0.0903122	0.000842071	0.0946371	0.221503	0.000476005	0.590321	6.80571	2.65855	1.63051	0.590321	8	1.19429	1.19429	61778.6	6.77509	-0.0306197	0.0306197	0.00449912	11003@B06	38.9698	117.206	7147.53	55.7069	5634.7	20583.2	32.2766	28169	61778.6	33609.6
11003@B07	TMEM208	29100	0.0496712	0.0776301	0.192212	0.260829	0.173339	0.0967591	0.0512045	0.098356	4.41741	3.37045	1.83588	0.260829	4	-0.417409	0.417409	728970	4.82182	0.404415	0.404415	0.0915502	11003@B07	37081.4	70916	159736	182234	106088	99813.1	31592.6	41510.1	728970	687460
11003@B08	MFAP5	8076	0.00110504	0.00268884	0.00305627	0.00272304	0.227023	0.038007	0.00120623	0.72419	7.19167	1.81396	1.34683	0.72419	8	0.808332	0.808332	45936.4	6.16781	-1.02386	1.02386	0.142368	11003@B08	74.3379	210.029	190.215	162.28	11958.6	2792.1	71.7192	30477.1	45936.4	15459.3
11003@B09	DPYD	1806	0.130453	0.00280914	0.526157	0.153022	0.0108191	0.176346	1.35068e-05	0.000380344	3.44194	2.12245	1.45686	0.526157	3	-0.441939	0.441939	88465.4	1.80728	-1.63466	1.63466	0.474923	11003@B09	10666.3	250.324	48444.3	11516.3	690.774	16877.5	1	18.8727	88465.4	88446.5
11003@B12	C9orf95	54981	0.0123366	0.130167	9.22268e-05	0.30004	0.000126525	1.23539e-05	9.84759e-06	0.557216	5.93161	5.8164	2.41172	0.557216	8	2.06839	2.06839	89798.5	5.97218	0.0405684	0.0405684	0.00683936	11003@B12	1400.04	18177.8	8.2493	31210.8	11.1111	1	1	38988.5	89798.5	50810
11003@C02	C3orf24	115795	0.0447192	0.0923894	0.144855	0.117185	0.248896	0.133521	0.0296721	0.188762	4.89621	4.18391	2.04546	0.248896	5	0.10379	0.10379	169.245	5.4736	0.577391	0.577391	0.117926	11003@C02	9.368	20.1567	24.4751	21.3186	41.1042	22.9239	5.64396	24.255	169.245	144.99
11003@C03	DYDC2	84332	0.00163196	0.00184322	0.539142	0.439993	0.00415855	0.00273126	0.00136873	0.00913112	3.50253	0.487224	0.698014	0.539142	3	-0.502527	0.502527	45695.7	5.08519	1.58266	1.58266	0.451864	11003@C03	74.3312	92.2769	26499.9	18459.9	146.981	113.52	55.1844	253.702	45695.7	45442
11003@C04	TRNAU1AP	54952	0.0281329	0.125241	0.0462445	0.0711517	0.290407	0.127022	0.0515174	0.260284	5.35901	4.38017	2.09289	0.290407	5	-0.359013	0.359013	101326	5.93397	0.574959	0.574959	0.107288	11003@C04	3214.24	17804.3	5216.48	7284.22	27709.7	16604.3	5335.58	18157.4	101326	83168.8
11003@C08	KLRD1	3824	7.53243e-05	7.82403e-05	0.000104475	8.90727e-05	9.41778e-05	0.183889	8.16679e-05	0.815588	7.62998	0.610118	0.7811	0.815588	8	0.370018	0.370018	9113.51	5.57482	-2.05516	2.05516	0.269354	11003@C08	1	1	1	1	1	2331.24	1	6776.27	9113.51	2337.24
11003@C09	KHDRBS3	10656	0.00245172	0.00254828	0.00340273	0.00289365	0.00306736	0.00355839	0.00265991	0.979418	7.91998	0.381336	0.617524	0.979418	8	0.0800187	0.0800187	255.512	6.77455	-1.14543	1.14543	0.144626	11003@C09	1	1	1	1	1	1	1	248.512	255.512	7
11003@C12	RHEBL1	121268	0.0177671	0.0131333	0.0545562	0.266024	0.0294101	0.0255682	0.510033	0.083509	5.81056	3.047	1.74557	0.510033	7	1.18944	1.18944	494.672	6.77493	0.964377	0.964377	0.16597	11003@C12	10.1883	7.77604	26.4466	135.516	13.2382	11.822	260.286	29.399	494.672	465.273
11003@D01	SSR3	6747	0.0478871	0.0800543	0.154356	0.144642	0.11366	0.0815117	0.0436047	0.334284	5.28651	5.43115	2.33048	0.334284	8	2.71349	2.71349	1462.58	5.46454	0.17803	0.17803	0.0336764	11003@D01	85.2958	160.992	256.827	228.269	156.724	142.568	68.4859	363.418	1462.58	1099.16
11003@D02	UQCC	55245	0.0256734	0.0638995	0.101624	0.104885	0.0714218	0.0596151	0.0315515	0.54133	6.14418	5.24589	2.29039	0.54133	8	1.85582	1.85582	1112.72	6.35012	0.205937	0.205937	0.0335175	11003@D02	37.8962	106.008	137.855	137.028	82.0103	79.1973	41.3641	491.366	1112.72	621.359
11003@D04	SSX4	6759	0.0762776	0.171538	0.333614	0.0430974	0.0547061	0.105704	0.0373593	0.177704	4.18348	5.32962	2.3086	0.333614	3	-1.18348	1.18348	245998	5.18344	0.999958	0.999958	0.239025	11003@D04	19690.8	53010.2	91281.5	9120.49	9877.87	29800.9	7644.96	25570.8	245998	220427
11003@D05	PLA2G12A	81579	5.49006e-05	0.000456389	0.000947864	0.000699282	0.00577018	0.989541	0.00010442	0.00242627	5.99284	0.0355311	0.188497	0.989541	6	0.00715544	0.00715544	21557.2	5.05457	-0.938276	0.938276	0.156566	11003@D05	1	8.5615	14.12	11.138	83.5971	21409.8	1.74555	27.2642	21557.2	21529.9
11003@D06	RAC2	5880	0.0275285	0.0284283	0.072845	0.0664289	0.0760736	0.0514008	0.426762	0.250532	6.24901	3.50735	1.87279	0.426762	7	0.750995	0.750995	3043.71	6.9245	0.675498	0.675498	0.108097	11003@D06	102.326	117.213	245.798	218.093	219.061	177.908	1394.4	568.903	3043.71	2474.8
11003@D07	RNF185	91445	0.219241	0.33191	0.0355138	0.0200656	0.0166108	0.329092	0.00785218	0.0397144	3.50015	5.12556	2.26397	0.33191	2	-1.50015	1.50015	31356	3.94011	0.439959	0.439959	0.125697	11003@D07	6165.22	11546.1	1052.65	492.332	352.128	10893.4	188.785	665.401	31356	30690.6
11003@D09	GM2A	2760	0.69741	0.0164197	0.042481	0.0438733	0.0387492	0.0367407	0.0113176	0.113009	2.43067	6.01776	2.45311	0.69741	1	-1.43067	1.43067	1284.74	6.43382	4.00315	4.00315	1.64693	11003@D09	966.401	23.8183	49.8402	52.806	41.292	42.1925	13.8029	94.5892	1284.74	1190.15
11003@D10	CSRP3	8048	3.96496e-06	4.11846e-06	5.4994e-06	4.67542e-06	1.46074e-05	0.0597453	0.117692	0.82253	7.76267	0.301036	0.548668	0.82253	8	0.237325	0.237325	186110	6.73862	-1.02406	1.02406	0.131921	11003@D10	1	1	1	1	2.94333	23833.3	27795.2	134475	186110	51635.3
11003@D12	SIRPD	128646	0.00922118	0.0154123	0.0532196	0.0669019	0.103148	0.0688113	0.0688629	0.614423	6.79334	3.22402	1.79556	0.614423	8	1.20666	1.20666	43457.1	5.91856	-0.874781	0.874781	0.12877	11003@D12	540.484	1081.29	3180.61	3556.5	4665.61	4708.31	3493.15	22231.2	43457.1	21226
11003@E01	RPS4X	6191	0.0688891	0.135632	0.117134	0.148636	0.00742093	0.126044	0.00156344	0.39468	5.24786	6.56307	2.56185	0.39468	8	2.75214	2.75214	88155.7	5.89936	0.651503	0.651503	0.124147	11003@E01	6979.93	16781.7	12028.7	13476.2	575.66	13915.2	136.202	24262.1	88155.7	63893.6
11003@E02	DENR	8562	0.000100155	0.00968802	0.000138915	0.000580987	0.000125224	0.000126546	0.00010859	0.989132	7.93741	0.36427	0.603548	0.989132	8	0.0625851	0.0625851	6313.01	6.41992	-1.5175	1.5175	0.191183	11003@E02	1	102.855	1	4.96672	1	1	1	6200.18	6313.01	112.822
11003@E03	PRDX1	5052	0.000459253	2.21544e-05	2.9583e-05	2.52217e-05	0.000134184	3.09363e-05	0.103905	0.895393	7.89203	0.118024	0.343546	0.895393	8	0.107966	0.107966	31195	7.77338	-0.118654	0.118654	0.0150347	11003@E03	21.8156	1	1	1	5.01487	1	4390.07	26774.1	31195	4420.9
11003@E04	RERG	85004	0.00312695	0.949078	0.00671114	0.00691945	0.00724447	0.00448412	0.00221089	0.0202248	2.1895	0.92192	0.960167	0.949078	2	-0.189497	0.189497	9235.37	5.42822	3.23872	3.23872	1.47921	11003@E04	23.6434	8940.76	44.2478	45.9619	42.77	29.3588	14.9519	93.677	9235.37	9141.69
11003@E05	CD69	969	0.0560759	0.0122483	0.853804	0.013944	0.0147432	0.0171034	0.0127849	0.0192963	3.11796	1.13645	1.06604	0.853804	3	-0.117961	0.117961	70.0865	1.0229	-2.09507	2.09507	0.671935	11003@E05	4.90784	1	59.1786	1	1	1	1	1	70.0865	69.0865
11003@E06	NSUN5C	260294	0.127975	0.106806	0.247363	0.14019	0.133565	0.0776049	0.0429771	0.123518	4.06688	4.62895	2.1515	0.247363	3	-1.06688	1.06688	402919	4.7479	0.681023	0.681023	0.167456	11003@E06	51465.4	56962	120926	50137.7	42536.2	38056.6	14215.7	28619.2	402919	374300
11003@E07	COMMD10	51397	9.65049e-05	0.000100241	0.000132689	0.00011343	0.0111965	0.00308307	0.000104632	0.985173	7.95775	0.12489	0.353398	0.985173	8	0.0422545	0.0422545	6526.31	5.22376	-2.73398	2.73398	0.343563	11003@E07	1	1	1	1	92.2823	25.2142	1	6403.81	6526.31	122.496
11003@E08	TRIM11	81559	0.0840536	0.0864106	0.00190755	0.0014503	0.400947	0.0021721	0.133187	0.289872	5.53745	4.98655	2.23306	0.400947	5	-0.53745	0.53745	77027	5.29627	-0.241184	0.241184	0.043555	11003@E08	8311.13	10552.5	165.722	121.315	29420.4	202.619	11116.5	17136.8	77027	59890.2
11003@E09	TM2D1	83941	5.82399e-05	6.04945e-05	8.07787e-05	6.88699e-05	0.0395873	0.338862	0.621187	9.53049e-05	6.58088	0.327164	0.571982	0.621187	7	0.419123	0.419123	15952	4.99234	-1.58854	1.58854	0.241387	11003@E09	1	1	1	1	540.979	5773.56	9632.5	1	15952	15951
11003@E10	OSTalpha	200931	0.00997817	0.100493	0.286541	0.268937	0.315233	1.64226e-05	1.29531e-05	0.0187887	3.873	1.37822	1.17398	0.315233	5	1.127	1.127	83125.2	4.01339	0.140397	0.140397	0.0362502	11003@E10	858.854	10560	26323	23190.4	21204.7	1	1	986.22	83125.2	82138.9
11003@E11	ZFAND6	54469	0.0389881	0.0499907	0.115822	0.059673	0.0672275	0.0524452	0.345401	0.270453	5.95736	4.54827	2.13267	0.345401	7	1.04264	1.04264	286.071	5.44835	-0.509016	0.509016	0.0854432	11003@E11	13.7923	18.6758	34.0278	18.2963	18.6454	15.2418	108.901	58.491	286.071	227.58
11003@E12	NOL3	8996	0.000451758	0.00101827	0.00191379	0.00164093	0.00213639	0.00310635	0.000496095	0.989236	7.96148	0.163559	0.404424	0.989236	8	0.0385226	0.0385226	34238.3	7.16585	-0.795622	0.795622	0.099934	11003@E12	24.4567	58.8189	89.4926	77.9186	90.5446	150.388	24.067	33722.6	34238.3	515.686
11003@F02	ZNF323	64288	0.0231956	0.0697718	0.66076	0.17334	0.00797513	0.00679224	0.050443	0.00772228	3.33389	1.31759	1.14786	0.66076	3	-0.333887	0.333887	181.685	5.34792	2.01404	2.01404	0.60411	11003@F02	4.94727	15.1699	116.369	32.1059	1.34567	1	9.74767	1	181.685	180.685
11003@F03	GLTP	51228	0.000389482	0.0136241	0.000381085	0.000475697	8.705e-05	3.11602e-05	6.99617e-05	0.984941	7.91133	0.519806	0.720976	0.984941	8	0.0886727	0.0886727	28650.6	7.26218	-0.649145	0.649145	0.0820526	11003@F03	17.5146	691.936	13.8535	18.7415	3.09831	1	2.8674	27901.6	28650.6	749.011
11003@F04	ABHD14B	84836	0.0430857	0.0895034	0.137658	0.0950473	0.105604	0.124291	0.0573028	0.347507	5.4702	5.40056	2.32391	0.347507	8	2.5298	2.5298	729.954	5.84678	0.376579	0.376579	0.0688418	11003@F04	39.3282	89.0446	109.862	76.2558	75.1726	99.4322	46.5565	194.302	729.954	535.652
11003@F06	TIMP3	7078	0.00198121	0.00366728	0.00571432	0.262806	0.253006	0.435363	0.00195753	0.0355047	5.25263	1.04928	1.02434	0.435363	6	0.747369	0.747369	77865.5	5.13179	-0.120837	0.120837	0.023005	11003@F06	148.056	322.707	410.759	18213.1	14747.9	42270.1	128.305	1624.54	77865.5	76240.9
11003@F07	C1orf128	57095	0.000608923	0.00157381	0.00722684	0.00558494	0.00272733	0.00245785	0.963822	0.0159979	6.9509	0.254115	0.504098	0.963822	7	0.0490994	0.0490994	25528.9	5.6446	-1.3063	1.3063	0.187932	11003@F07	17.6331	48.9523	184.628	142.675	61.7617	61.0118	24727.9	284.282	25528.9	25244.6
11003@F08	LYPD4	147719	0.0176274	0.0183098	0.0244492	0.0634846	0.706819	0.0255676	0.0191119	0.12463	5.19986	1.79185	1.3386	0.706819	5	-0.19986	0.19986	44.3171	5.01859	-0.18127	0.18127	0.0348606	11003@F08	1	1	1	3.07213	31.9058	1	1	4.33917	44.3171	39.9779
11003@F09	RGS2	5997	0.0175436	0.060746	0.115428	0.0944239	0.168967	0.0574074	0.0575888	0.427896	5.87858	4.75046	2.17956	0.427896	8	2.12142	2.12142	117.932	5.754	-0.124585	0.124585	0.021193	11003@F09	2.76367	9.85565	14.9351	12.8966	21.0298	6.70076	8.23567	41.5144	117.932	76.4172
11003@F10	SNAP23	8773	4.65586e-06	0.0381147	0.0536467	5.50565e-06	0.0845246	0.134175	0.111665	0.577864	6.86944	2.84452	1.68657	0.577864	8	1.13056	1.13056	173998	6.99316	0.123725	0.123725	0.0180109	11003@F10	1	10200.4	12078.9	1	14483.5	35683.2	22258	79291.7	173998	94706
11003@F11	SENP8	123228	0.0325635	0.109734	0.161297	0.268805	0.157097	0.01325	0.0372141	0.220038	4.69694	4.47322	2.115	0.268805	4	-0.696937	0.696937	87.0711	5.6072	0.910262	0.910262	0.193799	11003@F11	3.4999	12.0644	13.8475	25.1704	13.3505	1	3.63784	14.5006	87.0711	72.5705
11003@F12	ZC3HC1	51530	0.532802	0.259896	0.0325766	0.0285801	0.0281107	0.0351814	0.0120984	0.0707546	2.26701	4.27393	2.06735	0.532802	1	-1.26701	1.26701	13475.5	5.36881	3.1018	3.1018	1.36823	11003@F12	7097.7	4171.9	413.713	330.001	280.58	485.292	137.148	559.121	13475.5	12916.3
11003@G01	RAB39B	116442	6.62586e-05	6.88237e-05	0.00516117	7.83523e-05	0.0159346	0.213199	7.18388e-05	0.76542	7.49873	0.881015	0.938624	0.76542	8	0.501269	0.501269	10825.5	5.30405	-2.19468	2.19468	0.292674	11003@G01	1	1	63.8118	1	191.354	3303.19	1	7263.17	10825.5	3562.36
11003@G03	EBAG9	9166	0.000507163	0.104297	8.6288e-05	7.30827e-05	0.293265	0.221922	0.0850893	0.29476	5.96121	3.2384	1.79955	0.29476	8	2.03879	2.03879	13689.3	6.03806	0.0768429	0.0768429	0.0128905	11003@G03	8.22584	1926.45	1	1	3752.79	3790.34	1238.02	2971.46	13689.3	10717.8
11003@G04	FAM73B	84895	0.0268603	0.127691	0.00384498	0.815986	0.00268636	0.00409975	0.00182002	0.0170116	3.74458	0.998767	0.999383	0.815986	4	0.255416	0.255416	18575.3	5.19204	1.44746	1.44746	0.386546	11003@G04	525.191	2950.12	64.1449	14692.9	40.5268	69.3974	31.372	201.565	18575.3	18373.7
11003@G05	TESC	54997	0.00462881	0.0277135	0.000546628	0.000504024	0.000885099	0.000408004	0.113478	0.851836	7.67962	1.26666	1.12546	0.851836	8	0.320381	0.320381	159947	1.88901	-5.7906	5.7906	0.754022	11003@G05	1140.85	8018.48	112.929	103.755	160.856	85.7682	23382.8	126941	159947	33005.5
11003@G06	TIA1	7072	4.06869e-05	4.2262e-05	0.0652128	4.81131e-05	0.107396	0.29727	0.183154	0.346836	6.57332	1.938	1.39212	0.346836	8	1.42668	1.42668	20954.4	6.49189	-0.0814298	0.0814298	0.0123879	11003@G06	1	1	1493.54	1	2101.57	7927.59	4058.7	5369.98	20954.4	15584.4
11003@G07	SETD3	84193	9.95163e-05	0.0143286	0.0606046	0.00011768	0.00012449	0.922077	0.00215935	0.000488707	5.76315	0.725799	0.851939	0.922077	6	0.236849	0.236849	11331	5.51589	-0.247263	0.247263	0.0429041	11003@G07	1	154.445	532.693	1	1	10618	19.8688	3.0087	11331	11328
11003@G08	C19orf36	113177	0.0641476	0.0758323	0.15798	0.149214	0.170702	0.127197	0.0341208	0.220807	4.9086	4.73257	2.17545	0.220807	8	3.0914	3.0914	2488.22	5.6197	0.711101	0.711101	0.144868	11003@G08	187.263	250.309	439.524	385.916	384.317	361.264	87.4265	392.199	2488.22	2096.02
11003@G09	MS4A3	932	0.0384534	0.0967907	0.112185	0.106531	0.0886555	0.127418	0.0928749	0.337091	5.54935	5.27259	2.29621	0.337091	8	2.45065	2.45065	1004.5	5.84274	0.293387	0.293387	0.0528686	11003@G09	46.4746	132.263	126.335	114.338	83.365	152.165	99.5241	250.039	1004.5	754.465
11003@G10	CLEC4D	338339	0.0207238	0.156945	0.365085	0.344895	0.0259109	0.0300588	0.0224691	0.0339128	3.54794	1.86599	1.36601	0.365085	3	-0.547941	0.547941	40.7484	4.71397	1.16603	1.16603	0.32865	11003@G10	1	7.61484	13.7662	14.3674	1	1	1	1	40.7484	39.7484
11003@H01	NMNAT3	349565	0.00123841	0.000616501	0.00164668	0.000107958	0.000116206	0.994113	0.00011756	0.00204345	5.99027	0.0643893	0.25375	0.994113	6	0.00972576	0.00972576	12152.9	5.34402	-0.646259	0.646259	0.107885	11003@H01	13.5382	6.66861	14.3944	1	1	12101.5	1.16374	13.6135	12152.9	12139.3
11003@H02	TCEAL4	79921	0.0417391	0.030548	0.123004	0.15583	0.0562064	0.0917113	0.0669818	0.43398	5.86718	5.10407	2.25922	0.43398	8	2.13282	2.13282	7731.7	4.89326	-0.973913	0.973913	0.165994	11003@H02	411.282	338.644	1139.93	1365.55	424.582	887.355	572.982	2591.37	7731.7	5140.32
11003@H04	HMGB1	3146	0.000458531	0.208754	0.229692	0.00130437	0.000799396	0.0123628	0.181635	0.364994	5.38183	6.68425	2.58539	0.364994	8	2.61817	2.61817	28480.9	5.86732	0.485481	0.485481	0.0902074	11003@H04	14.6091	8115.38	7503.57	35.8246	20.1039	350.721	5170.77	7269.96	28480.9	21211
11003@H05	GORASP1	64689	0.020726	0.121739	0.0443028	0.0416323	0.0236691	0.0241962	0.00925328	0.714481	6.60779	5.55267	2.35641	0.714481	8	1.39221	1.39221	4616.63	4.71962	-1.88816	1.88816	0.285748	11003@H05	132.687	899.648	256.033	233.473	116.153	144.062	51.7567	2782.82	4616.63	1833.81
11003@H06	MOBKL1A	92597	0.00557269	0.277532	0.261528	1.73055e-05	1.85378e-05	0.164686	0.290622	2.41735e-05	4.36804	4.5611	2.13567	0.290622	7	2.63196	2.63196	73842.7	1.39213	-2.97591	2.97591	0.681291	11003@H06	395.711	24288.7	18810.2	1	1	12691.8	17653.3	1	73842.7	73841.7
11003@H07	F8	2157	0.000171326	0.000177958	0.00162243	0.000202597	0.988452	0.00284828	0.00100548	0.00552013	5.01675	0.0673058	0.259434	0.988452	5	-0.016753	0.016753	4645	5.30942	0.292662	0.292662	0.058337	11003@H07	1	1	7.25575	1	4596.09	13.3761	5.39061	19.8881	4645	4625.11
11003@H08	PLA2G4D	283748	0.0303631	0.0355965	0.0765597	0.0534042	0.0766411	0.0455189	0.0326138	0.649303	6.62389	4.5485	2.13272	0.649303	8	1.37611	1.37611	30964.2	5.53942	-1.08447	1.08447	0.163721	11003@H08	1278.46	1832.56	3370.19	2009.37	2455.71	2160.55	1172.45	16684.9	30964.2	14279.3
11003@H09	MOBKL2C	148932	0.0601332	0.0297718	0.180915	0.376418	0.111336	0.0877165	0.0407233	0.112987	4.44003	3.28408	1.8122	0.376418	4	-0.440029	0.440029	632796	5.0816	0.641567	0.641567	0.144496	11003@H09	41401	24134.5	139021	228884	60459.2	72353.8	22420.2	44122.3	632796	588673
11003@H10	RAB11A	8766	0.000660507	0.00752172	0.00502262	0.00391521	0.00566531	0.00041687	0.000187518	0.97661	7.89146	0.532416	0.729669	0.97661	8	0.108545	0.108545	3671.11	5.89622	-1.99523	1.99523	0.252835	11003@H10	3.85402	46.5554	24.2939	19.9828	26.1168	1.75251	1	3547.55	3671.11	123.555
11003@H11	RAN	5901	0.0336545	0.000262503	0.000694964	0.000866842	0.000724704	0.000422785	0.186442	0.776931	7.56644	1.69645	1.30248	0.776931	8	0.433561	0.433561	65663.8	6.92241	-0.644034	0.644034	0.0851172	11003@H11	3273.72	26.8232	58.1763	72.2687	53.8506	34.0821	15685.1	46459.8	65663.8	19204
11004@A01	MOBKL2A	126308	0.512916	0.168031	0.0748258	0.136665	0.0278082	0.0248491	0.0111544	0.0437502	2.33633	3.52301	1.87697	0.512916	1	-1.33633	1.33633	14212.9	4.97666	2.64032	2.64032	1.13011	11004@A01	7486.54	2813.35	989.971	1737.51	307.724	357.38	140.593	379.823	14212.9	13833.1
11004@A02	TMED3	23423	0.037684	0.0941555	0.315956	0.000159222	0.288666	1.42045e-05	0.263349	1.60199e-05	4.46149	3.47789	1.86491	0.315956	3	-1.46149	1.46149	100896	4.30384	-0.157643	0.157643	0.0353342	11004@A02	4000.42	12259.5	36709	14.1631	23677.4	1	24233.5	1	100896	100895
11004@A03	GAR1	54433	0.0553984	0.0622675	0.168355	0.136208	0.0496084	0.0764303	0.0480484	0.403684	5.50226	5.90592	2.43021	0.403684	8	2.49774	2.49774	612.973	6.09699	0.594728	0.594728	0.108088	11004@A03	43.3175	52.2533	111.611	95.7205	30.481	50.6979	33.7565	195.135	612.973	417.838
11004@A04	DUSP19	142679	0.000484042	6.92125e-05	6.19729e-05	5.28366e-05	5.58649e-05	6.48079e-05	4.84442e-05	0.999163	7.99533	0.029393	0.171444	0.999163	8	0.00467043	0.00467043	14156	7.59604	-0.399285	0.399285	0.0499398	11004@A04	10.9173	1.51628	1	1	1	1	1	14138.6	14156	17.4336
11004@A05	C22orf23	84645	0.265062	0.0214063	0.712275	0.000225208	0.000238116	0.000276234	0.000206486	0.000311266	2.45238	0.796517	0.892478	0.712275	3	0.547617	0.547617	5285.28	3.78677	1.33439	1.33439	0.544119	11004@A05	1427.3	122.052	3730.93	1	1	1	1	1	5285.28	5284.28
11004@A07	CLTA	1211	4.3691e-05	4.5501e-05	7.99397e-05	5.14612e-05	0.00173628	0.00123684	0.384166	0.61264	7.60697	0.256866	0.506819	0.61264	8	0.393033	0.393033	16790.4	6.83512	-0.771846	0.771846	0.101466	11004@A07	1	1	1.32718	1	31.5369	23.6338	7908.95	8821.97	16790.4	7968.45
11004@A08	LRRC68	284352	0.0213044	0.0221291	0.815927	0.0251929	0.0266368	0.0309009	0.0231112	0.0347976	3.37286	1.61789	1.27196	0.815927	3	-0.372864	0.372864	37.6745	5.50069	2.12783	2.12783	0.630867	11004@A08	1	1	30.6745	1	1	1	1	1	37.6745	36.6745
11004@A09	TINAGL1	64129	0.00557012	0.00653026	0.0252521	0.505786	0.0348904	0.0187371	0.0128808	0.390354	5.6174	3.95695	1.98921	0.505786	4	-1.6174	1.6174	54752.9	5.64039	0.0229934	0.0229934	0.00409324	11004@A09	377.454	509.521	1683.25	31992.6	1822.65	1325.36	756.267	16285.7	54752.9	38467.1
11004@A10	NHEDC1	150159	0.00177064	0.979239	0.00839354	0.00442051	0.00405244	0.000731513	0.000554814	0.000837386	2.03835	0.118568	0.344337	0.979239	2	-0.0383457	0.0383457	2258.56	3.97622	1.93788	1.93788	0.95071	11004@A10	3.48043	2225.55	12.7885	7.41942	6.32222	1	1	1	2258.56	2257.56
11004@A11	GSTM4	2948	0.014967	0.598769	0.113533	0.132276	0.113446	0.00539043	0.0155695	0.0060495	2.83916	1.66769	1.29139	0.598769	2	-0.839162	0.839162	270.855	5.42018	2.58101	2.58101	0.909076	11004@A11	4.0454	180.022	25.1778	31.4649	24.3041	1	3.84031	1	270.855	269.855
11004@A12	FAM119A	151194	9.07152e-05	9.47263e-05	0.000126489	0.000107841	0.000114022	0.413086	0.586231	0.000148703	6.58499	0.250084	0.500084	0.586231	7	0.415013	0.415013	10433.9	5.34794	-1.23705	1.23705	0.187859	11004@A12	1	1	1	1	1	4613.61	5814.27	1	10433.9	10432.9
11004@B02	MAGEH1	28986	0.00996902	6.22678e-06	0.0343312	7.08887e-06	0.252017	0.0540871	0.182762	0.46682	6.71151	2.35415	1.53432	0.46682	8	1.28849	1.28849	128066	6.73156	0.0200552	0.0200552	0.00298817	11004@B02	1706.05	1	5668.14	1	33715.1	9830.11	27459.5	49685.5	128066	78380.9
11004@B03	PRELID1	27166	0.0002828	0.072362	0.000491297	0.400461	0.253894	0.102398	0.168977	0.00113401	4.82409	1.81578	1.34751	0.400461	4	-0.824093	0.824093	113777	4.03768	-0.786416	0.786416	0.163018	11004@B03	32.9287	10534.9	49.3797	48626.1	23363.8	13701.3	17387.7	80.5776	113777	113696
11004@B04	PDE4D	5144	0.038292	0.120248	0.841307	2.74925e-05	2.90682e-05	3.37215e-05	2.5207e-05	3.80451e-05	2.80365	0.236663	0.48648	0.841307	3	0.196354	0.196354	49908.1	3.02088	0.217238	0.217238	0.077484	11004@B04	1696.43	6274.41	41932.3	1	1	1	1	1	49908.1	49907.1
11004@B05	RAB3D	9545	0.00469082	0.00484384	0.00847854	0.00756809	0.00700027	0.00564722	0.0583816	0.90339	7.77476	0.830521	0.911329	0.90339	8	0.225241	0.225241	40427.3	6.51099	-1.26377	1.26377	0.162548	11004@B05	292.091	348.128	501.085	418.878	335.816	349.375	3167.53	35014.4	40427.3	5412.9
11004@B06	TRAPPC4	51399	4.69665e-05	0.308741	0.000247962	0.232643	0.39811	0.060081	1.10129e-05	0.00011883	3.90091	1.86625	1.36611	0.39811	5	1.09909	1.09909	102205	5.86377	1.96286	1.96286	0.503179	11004@B06	4.64671	40571.6	19.2745	21646.7	31580.5	8373.97	1	7.20402	102205	102198
11004@B07	LOC257054	257054	0.774088	0.010501	0.203191	0.00143819	0.00283981	0.00314752	0.000811304	0.00398289	1.48104	0.953301	0.976371	0.774088	1	-0.481043	0.481043	14646.9	1.65261	0.171571	0.171571	0.115845	11004@B07	11420	161.969	2932.09	17.5885	31.561	38.7735	10.3733	34.4999	14646.9	14612.4
11004@B08	NUDCD3	23386	0.000367913	0.239554	0.00345085	0.00219947	0.00175214	0.279584	0.00121843	0.471874	5.96841	5.77138	2.40237	0.471874	8	2.03159	2.03159	27262.1	5.96704	-0.00136978	0.00136978	0.000229505	11004@B08	10.8614	8867.26	89.8019	57.3833	40.7346	9439.22	32.3674	8724.46	27262.1	18537.6
11004@B09	SAMD3	154075	0.169811	0.00803749	0.723472	0.0157285	0.0173385	0.0139656	0.00945637	0.0421902	2.99342	2.10407	1.45054	0.723472	3	0.00658045	0.00658045	35952.3	4.70122	1.7078	1.7078	0.57052	11004@B09	5787.55	304.112	27362.1	466.543	444.075	460.048	274.185	853.706	35952.3	35098.6
11004@B10	PACRGL	133015	0.0385273	0.0391458	0.0518197	0.0455594	0.0481706	0.0558819	0.245619	0.475276	6.5522	4.1281	2.03177	0.475276	8	1.4478	1.4478	19.459	5.7049	-0.847301	0.847301	0.129316	11004@B10	1	1	1	1	1	1	5.85457	7.60439	19.459	11.8546
11004@B11	ACOT11	26027	6.4293e-05	4.92318e-05	0.333044	0.580637	2.98191e-05	0.0771587	0.00875249	0.000263991	3.84833	0.702475	0.838138	0.580637	4	0.151675	0.151675	42318.5	3.98651	0.138184	0.138184	0.0359076	11004@B11	2.71455	2.0174	15217.5	23340.3	1	3414.19	333.944	6.82538	42318.5	42311.7
11004@B12	TM2D3	80213	0.127867	0.51799	0.245315	0.0122944	0.0117833	0.0138116	0.0126034	0.0583354	2.64566	2.74768	1.65761	0.51799	2	-0.645662	0.645662	17397.2	5.38396	2.73829	2.73829	1.03501	11004@B12	2043.38	10211.1	3887.79	171.167	143.846	202.554	175.091	562.245	17397.2	16835
11004@C01	RAG1AP1	55974	0.00365534	0.00200647	0.00589107	0.0158359	0.3821	0.267764	0.00626982	0.316477	6.18148	1.86119	1.36426	0.3821	5	-1.18148	1.18148	35951.8	5.81226	-0.369219	0.369219	0.0597299	11004@C01	156.692	93.7682	228.108	602.907	12804.6	13457.6	236.657	8371.46	35951.8	27580.3
11004@C03	TMEM54	113452	0.000807149	0.000619619	0.00114932	0.246584	0.000954295	0.260315	8.84252e-05	0.489481	6.47497	2.76015	1.66137	0.489481	8	1.52503	1.52503	49391.3	6.3852	-0.0897648	0.0897648	0.0138634	11004@C03	47.0266	38.2774	58.0524	13326.4	43.3707	18093.3	4.62485	17780.2	49391.3	31611.1
11004@C04	SCRN3	79634	0.00622171	0.00646257	0.946228	0.00735731	0.00777899	0.00902428	0.00674569	0.0101813	3.10897	0.501631	0.708259	0.946228	3	-0.108972	0.108972	134.271	4.71162	1.60265	1.60265	0.515492	11004@C04	1	1	127.271	1	1	1	1	1	134.271	133.271
11004@C06	CHAC1	79094	0.0399052	0.0302948	0.0856547	0.0943933	0.476164	0.0780581	0.042264	0.153266	5.10618	2.96338	1.72145	0.476164	5	-0.106177	0.106177	7853.92	5.10823	0.00205374	0.00205374	0.000402207	11004@C06	382.674	333.763	790.007	812.271	3525.55	764.376	352.959	892.324	7853.92	6961.6
11004@C07	FKBP7	51661	0.000120871	0.0127647	0.00471055	0.000141677	0.000759238	0.97482	0.00013105	0.00655142	5.9464	0.274441	0.523871	0.97482	6	0.0536035	0.0536035	9004.75	4.84778	-1.09862	1.09862	0.184754	11004@C07	1	118.63	31.231	1	5.01575	8813.34	1	33.5353	9004.75	8971.22
11004@C08	PRG2	5553	0.000653862	0.327767	0.00242715	0.0021185	0.00433865	0.00262257	0.00200226	0.65807	5.98795	7.92941	2.81592	0.65807	8	2.01205	2.01205	17309.5	6.27772	0.289769	0.289769	0.0483921	11004@C08	13.6131	8494.3	41.3453	38.8154	70.9524	46.4642	37.4281	8566.58	17309.5	8742.92
11004@C09	HEATR2	54919	0.0751474	0.00169916	0.0531351	7.11919e-05	1.19371e-05	0.00254434	5.00996e-06	0.867386	7.19268	4.43144	2.1051	0.867386	8	0.807317	0.807317	152599	6.31584	-0.876839	0.876839	0.121907	11004@C09	16687.2	421.442	12246.1	13.5712	2.07023	507.631	1	122720	152599	29879
11004@C10	ZNF672	79894	0.000382935	0.00107967	0.00127881	0.00108283	0.000878105	0.0665966	0.116554	0.812147	7.72773	0.423642	0.650878	0.812147	8	0.272266	0.272266	79372.1	7.40635	-0.321387	0.321387	0.0415887	11004@C10	43.7026	135.337	130.475	109.233	78.2392	8496.41	11771.4	58607.3	79372.1	20764.8
11004@C11	TWSG1	57045	0.0252796	0.0262582	0.0350628	0.776349	0.031607	0.0366668	0.0274086	0.041368	4.18922	1.41865	1.19107	0.776349	4	-0.18922	0.18922	33.921	4.5671	0.377879	0.377879	0.0902027	11004@C11	1	1	1	26.921	1	1	1	1	33.921	32.921
11004@C12	DNAJB9	4189	0.0997047	0.103565	0.13829	0.117903	0.124661	0.144617	0.108102	0.163159	4.7463	5.17951	2.27585	0.163159	8	3.2537	3.2537	8	4.74995	0.00365058	0.00365058	0.000769142	11004@C12	1	1	1	1	1	1	1	1	8	7
11004@D01	FGFBP2	83888	0.0385311	0.0544282	0.130907	0.106465	0.0998346	0.100508	0.0791356	0.390191	5.74366	5.11217	2.26101	0.390191	8	2.25634	2.25634	2702.89	6.25939	0.515725	0.515725	0.0897902	11004@D01	130.194	207.514	413.635	318.809	260.817	331.722	233.957	806.247	2702.89	1896.65
11004@D02	GINS4	84296	0.000239851	0.00204353	0.000206582	0.332219	0.30623	0.000244372	0.207355	0.151462	5.52962	2.2676	1.50586	0.332219	4	-1.52962	1.52962	115847	5.4273	-0.102322	0.102322	0.0185044	11004@D02	32.9711	301.51	22.2108	43553.7	33532.9	26.1907	25356	13021.7	115847	102825
11004@D03	SLC26A1	10861	0.0608581	0.063214	0.0844101	0.071966	0.0760907	0.0882715	0.0659833	0.489206	6.014	5.67913	2.38309	0.489206	8	1.986	1.986	11.9306	4.75299	-1.261	1.261	0.209678	11004@D03	1	1	1	1	1	1	1	4.93064	11.9306	7
11004@D04	TIMP4	7079	0.054446	0.0372245	0.00199196	0.100605	0.00163319	0.0531068	0.0569479	0.694044	6.81509	4.54748	2.13248	0.694044	8	1.18491	1.18491	175485	5.94726	-0.867831	0.867831	0.12734	11004@D04	13226.9	10935.2	430.46	21961.9	297.315	14422.7	11731	102480	175485	73005.5
11004@D05	ZNF22	7570	0.000694626	0.997206	0.000239045	0.000203804	0.000215485	0.000972598	0.000186861	0.000282032	2.00712	0.0340239	0.184456	0.997206	2	-0.00711537	0.00711537	7136.68	3.01926	1.01214	1.01214	0.504277	11004@D05	4.04853	7123.5	1	1	1	4.1286	1	1	7136.68	7135.68
11004@D06	TMED7	51014	2.14967e-05	0.228749	0.299271	0.000219259	0.0181846	0.452736	0.000322689	0.00049557	4.16977	3.0256	1.73943	0.452736	6	1.83023	1.83023	52331.7	4.99889	0.82912	0.82912	0.198841	11004@D06	1	13106.2	14539.3	8.72902	655.126	23993.6	13.6007	14.1074	52331.7	52317.6
11004@D07	FAM3D	131177	0.0223941	0.107214	0.0312338	0.654865	0.0281554	0.031595	0.0244917	0.100051	4.25218	2.57381	1.60431	0.654865	4	-0.252179	0.252179	37.6907	6.25359	2.00141	2.00141	0.470679	11004@D07	1	4.73884	1	25.2154	1	1	1	2.73647	37.6907	34.9542
11004@D08	CHMP4B	128866	0.000865056	0.00140419	0.0018126	0.00122867	0.00182971	0.00060438	0.340119	0.652136	7.62472	0.376085	0.613258	0.652136	8	0.375275	0.375275	22498.7	6.37255	-1.25217	1.25217	0.164225	11004@D08	27.2375	46.2401	49.7733	33.5166	45.1357	14.9353	9496.74	12785.1	22498.7	9713.58
11004@D09	NUSAP1	51203	0.00120302	0.0015397	0.00201094	0.0051154	0.00190086	0.00138147	0.976663	0.0101852	6.9667	0.178076	0.42199	0.976663	7	0.0333046	0.0333046	6142.79	5.12907	-1.83762	1.83762	0.263773	11004@D09	8.28191	11.0122	10.6602	30.5762	10.3713	7.06786	6021.79	43.0261	6142.79	6099.76
11004@D10	PPP2R3B	28227	0.370694	0.34316	8.4641e-06	7.21628e-06	0.119507	8.6507e-06	6.63635e-06	0.166608	2.98757	6.46921	2.54346	0.370694	1	-1.98757	1.98757	179659	1.21698	-1.77058	1.77058	0.592651	11004@D10	69593.4	77087.4	1	1	15696.6	1	1	17277.9	179659	162381
11004@D12	MOBKL3	25843	8.46715e-05	8.79493e-05	0.000117439	0.000100126	0.0269566	0.00217453	0.00191747	0.968561	7.91076	0.257114	0.507064	0.968561	8	0.0892444	0.0892444	7442.06	5.0028	-2.90795	2.90795	0.367595	11004@D12	1	1	1	1	253.432	20.0765	20.6637	7143.89	7442.06	298.172
11004@E01	PRTFDC1	56952	3.92397e-05	4.07765e-05	0.00163386	4.6422e-05	4.90826e-05	0.259941	0.000358496	0.737891	7.47074	0.805426	0.897455	0.737891	8	0.529262	0.529262	18961.3	7.1397	-0.331034	0.331034	0.0443108	11004@E01	1	1	33.4229	1	1	7067.35	8.34607	11848.2	18961.3	7113.12
11004@E02	ATP6V1E2	90423	0.000458461	0.000476209	0.000635885	0.00054214	0.990604	0.00603592	0.000497071	0.000750234	5.0042	0.0294656	0.171655	0.990604	5	-0.00420438	0.00420438	1734.61	4.82318	-0.181021	0.181021	0.0361738	11004@E02	1	1	1	1	1718.61	9.99544	1	1	1734.61	1733.61
11004@E03	NPAL3	57185	0.000688552	0.00104258	0.038088	0.00176242	0.162332	0.148957	0.000399673	0.646729	7.00612	2.1211	1.4564	0.646729	8	0.993876	0.993876	77250.2	5.0729	-1.93322	1.93322	0.275933	11004@E03	70.3219	118.901	3961.35	159.577	13412.1	18235.8	36.1384	41256.1	77250.2	35994.2
11004@E04	UBE2U	148581	0.000502557	0.482953	0.510804	0.000594284	0.000628345	0.000728933	0.000544881	0.00324377	2.53848	0.371441	0.60946	0.510804	3	0.461522	0.461522	2022.72	7.76067	5.22219	5.22219	2.05721	11004@E04	1	1074.93	938.791	1	1	1	1	3.99992	2022.72	2018.72
11004@E05	ING5	84289	0.0373879	0.0948113	0.238238	0.107645	0.0545626	0.224241	5.82055e-06	0.243109	4.93547	4.92018	2.21815	0.243109	8	3.06453	3.06453	193781	5.14972	0.214245	0.214245	0.0434091	11004@E05	7290.73	23090.3	51782.4	19014.4	8194.28	55517.9	1	28889.9	193781	164891
11004@E06	GJB2	2706	0.126878	0.204537	0.464888	2.49653e-05	2.63962e-05	3.06217e-05	2.28899e-05	0.203592	3.55993	5.4891	2.34288	0.464888	3	-0.559927	0.559927	48599.5	3.67727	0.117348	0.117348	0.0329635	11004@E06	6277.51	12095.3	24164	1	1	1	1	6058.66	48599.5	42540.8
11004@E07	TMEM86B	255043	0.0792139	0.0671092	0.250308	0.188035	0.125731	0.062794	0.0458748	0.180933	4.49051	4.67578	2.16236	0.250308	3	-1.49051	1.49051	175382	4.95775	0.467239	0.467239	0.10405	11004@E07	14950.7	16063	53617.7	31438.4	17727.5	14599.1	7041.46	19944.4	175382	155438
11004@E08	FAM119B	25895	0.0367463	0.125951	0.160568	0.15932	0.189952	0.024884	0.0381301	0.264449	4.8892	5.06826	2.25128	0.264449	8	3.1108	3.1108	209.76	6.3852	1.49601	1.49601	0.305982	11004@E08	9.62802	33.8175	34.27	36.5492	39.1263	4.86224	9.01865	42.4879	209.76	167.272
11004@E09	UBTD1	80019	0.00107444	0.00159038	0.249222	0.403213	0.0454454	0.0967264	0.00108407	0.201644	4.7931	3.30466	1.81787	0.403213	4	-0.793102	0.793102	92577.3	5.00152	0.208418	0.208418	0.0434829	11004@E09	106.19	177.116	27527.4	37694.5	3634.41	11022.6	94.341	12320.7	92577.3	80256.6
11004@E11	CD9	928	6.95112e-06	7.07433e-06	0.258239	0.329806	8.69097e-06	0.224727	9.83229e-05	0.187107	4.93991	3.26841	1.80788	0.329806	4	-0.939914	0.939914	145925	4.90933	-0.0305868	0.0305868	0.00619177	11004@E11	1	1	42278.2	45473.1	1	41130.4	12.9365	17027.4	145925	128898
11004@E12	CACYBP	27101	0.0464669	0.020973	0.0282273	0.227425	0.521898	0.0702672	0.05056	0.0341823	4.74127	1.78577	1.33633	0.521898	5	0.258732	0.258732	39.0108	5.02294	0.281675	0.281675	0.0594092	11004@E12	2.22393	1	1	9.3414	19.8364	2.39895	2.21009	1	39.0108	38.0108
11004@F01	RNF114	55905	0.000203586	0.967795	0.00216851	0.00256726	0.00315356	0.00029623	0.00258101	0.0212348	2.15806	0.849759	0.921824	0.967795	2	-0.158059	0.158059	5878.43	4.47396	2.3159	2.3159	1.07314	11004@F01	1	5768.5	8.65415	10.9908	12.3196	1	11.5293	64.4353	5878.43	5813.99
11004@F02	POLDIP3	84271	0.187407	0.128966	0.0510888	0.163579	0.191855	0.0135985	0.0985066	0.164999	4.30333	5.93439	2.43606	0.191855	5	0.696675	0.696675	162604	4.21626	-0.0870696	0.0870696	0.0202331	11004@F02	34821.5	30282.4	9945.94	26700	25591.3	2821.84	14777.9	17662.9	162604	144941
11004@F03	C1orf216	127703	0.000856235	0.00808984	0.980562	0.00499418	0.00123162	0.00212479	3.58301e-05	0.00210597	3.0147	0.0935648	0.305884	0.980562	3	-0.0147026	0.0147026	34958.9	4.00973	0.995024	0.995024	0.330057	11004@F03	26.3648	280.577	34387.8	136.213	29.6578	57.6943	1	39.5899	34958.9	34919.3
11004@F04	EBI3	10148	0.00175873	0.00275031	0.0570502	0.00318237	0.0029732	0.00309571	0.00221054	0.926979	7.65589	1.5853	1.25909	0.926979	8	0.344115	0.344115	39372.6	6.61577	-1.04012	1.04012	0.135858	11004@F04	106.486	187.701	3481.26	169.534	139.284	174.193	117.787	34996.4	39372.6	4376.24
11004@F05	SCAMP4	113178	0.0736231	0.0606257	0.335461	0.340259	0.0593858	0.0977957	0.00576157	0.0270882	3.70303	2.08822	1.44507	0.340259	4	0.296967	0.296967	98732.5	5.00146	1.29843	1.29843	0.350639	11004@F05	7211.69	7213.37	36384.7	30281.6	4612.94	10972.9	478.488	1576.81	98732.5	97155.7
11004@F06	CCDC34	91057	0.0311427	0.0928765	0.684276	0.00287249	1.95132e-05	0.188634	0.000153255	2.55394e-05	3.41439	1.74947	1.32268	0.684276	3	-0.414392	0.414392	71725.7	3.24036	-0.174029	0.174029	0.0509692	11004@F06	2056.19	7328.15	49035.1	165.171	1	13130.1	8.99055	1	71725.7	71724.7
11004@F07	RABL2B	11158	0.00068593	0.000930822	0.000188372	0.158985	0.0971199	0.108553	0.109046	0.524491	6.73522	2.43326	1.55989	0.524491	8	1.26478	1.26478	519085	5.03116	-1.70405	1.70405	0.253007	11004@F07	453.252	682.24	105.572	95664.1	53613.7	92142.8	66408	210015	519085	309070
11004@F09	LYPLA1	10434	0.0713735	0.0510472	0.20915	0.183622	0.134871	0.148654	0.0305804	0.170702	4.68136	4.32738	2.08024	0.20915	3	-1.68136	1.68136	324.221	5.61915	0.937789	0.937789	0.200324	11004@F09	27.9006	21.0119	69.9166	63.0555	41.2452	49.5307	10.7803	40.7803	324.221	283.441
11004@F10	FAM3A	60343	5.12557e-05	8.42612e-05	0.000164005	0.48007	1.27932e-05	0.106707	5.82151e-05	0.412852	5.86453	3.55751	1.88614	0.48007	4	-1.86453	1.86453	82825.6	6.00269	0.13817	0.13817	0.0235603	11004@F10	5.04774	8.79486	13.2927	45230.8	1	11847	5.23738	25714.4	82825.6	57111.2
11004@F11	RBCK1	10616	0.00180201	0.0918097	0.137868	0.0051236	0.588557	0.141067	0.00554391	0.0282297	4.67335	1.72232	1.31237	0.588557	5	0.326653	0.326653	36332.9	6.20321	1.52986	1.52986	0.327358	11004@F11	72.0389	4547.48	5807.44	181.874	18441.9	6392.23	195.295	694.717	36332.9	35638.2
11004@F12	UCHL3	7347	0.000493772	6.44301e-05	0.00106065	7.44825e-05	0.000817127	9.13583e-05	6.82907e-05	0.99733	7.98785	0.0618627	0.248722	0.99733	8	0.0121466	0.0121466	9979.16	5.93351	-2.05434	2.05434	0.257183	11004@F12	7.89179	1	13.4615	1	10.3522	1	1	9943.45	9979.16	35.7055
11004@G01	LYPLA2	11313	0.000842237	0.000194041	0.00156036	0.00102396	0.000427524	0.980842	0.00110072	0.0140096	6.01698	0.099578	0.31556	0.980842	6	-0.016976	0.016976	41676.6	6.17395	0.156979	0.156979	0.0260893	11004@G01	28.2473	6.54446	44.731	29.9541	11.2235	41234.3	32.9792	288.612	41676.6	41388
11004@G02	RAB7A	7879	0.0608674	0.0632238	0.0844231	0.4615	0.0761024	0.0882851	0.0659935	0.0996047	4.4556	3.29441	1.81505	0.4615	4	-0.455599	0.455599	13.5054	4.74874	0.293145	0.293145	0.0657925	11004@G02	1	1	1	6.50537	1	1	1	1	13.5054	12.5054
11004@G03	C2orf49	79074	0.000619871	0.00052644	0.00162671	0.00131916	0.000610985	0.00078866	5.45138e-05	0.994454	7.97563	0.119214	0.345273	0.994454	8	0.0243727	0.0243727	29407	7.1129	-0.86273	0.86273	0.108171	11004@G03	29.0572	26.4736	65.6719	54.0261	22.3572	30.875	2.29743	29176.2	29407	230.758
11004@G04	DDIT4	54541	0.379901	0.210836	0.0308538	0.371903	0.00638391	4.25664e-05	3.18185e-05	4.8024e-05	2.41453	1.78719	1.33686	0.379901	1	-1.41453	1.41453	36397.1	4.5491	2.13457	2.13457	0.884054	11004@G04	13690.3	9118.91	935.825	12475.2	173.863	1	1	1	36397.1	36396.1
11004@G07	GLIPR1L1	256710	0.0498048	0.0382497	0.103219	0.282374	0.114421	0.127513	0.11165	0.172769	5.06634	3.961	1.99023	0.282374	4	-1.06634	1.06634	1545.43	4.55797	-0.508367	0.508367	0.100342	11004@G07	92.7157	76.0757	164.914	466.017	165.669	199.836	184.741	195.458	1545.43	1349.97
11004@G09	C6orf142	90523	4.04492e-06	4.20151e-06	0.121574	6.36785e-05	0.233395	0.0912856	0.0453128	0.508361	6.46375	3.19167	1.78653	0.508361	8	1.53625	1.53625	197903	6.97664	0.512888	0.512888	0.0793484	11004@G09	1	1	33269.6	13.5848	46371.3	27204.7	10090.7	80951.4	197903	116952
11004@G11	SCAMP5	192683	0.0415265	0.0331546	0.0800463	0.146343	0.177012	0.081809	0.104467	0.33564	5.72566	4.4232	2.10314	0.33564	8	2.27434	2.27434	3124.27	5.26435	-0.461306	0.461306	0.0805682	11004@G11	162.879	146.391	291.981	510.35	537.372	312.249	359.536	803.508	3124.27	2320.76
11004@H01	TFPI2	7980	2.53596e-05	9.14642e-05	3.51737e-05	2.99882e-05	0.712727	3.67828e-05	0.287013	4.14989e-05	5.57371	0.820717	0.905935	0.712727	5	-0.573711	0.573711	32698.1	5.1247	-0.44901	0.44901	0.0805585	11004@H01	1	3.56811	1	1	22492.5	1	10197	1	32698.1	32697.1
11004@H02	C7orf29	113763	0.509671	0.0323443	0.0718488	0.05986	0.0684477	0.0481256	0.0298206	0.179882	3.30814	7.71703	2.77795	0.509671	1	-2.30814	2.30814	7253.69	5.41723	2.1091	2.1091	0.637549	11004@H02	4110.56	297.284	548.559	422.546	418.129	380.405	206.672	869.539	7253.69	6384.16
11004@H03	CDC34	997	0.00097408	0.00141042	0.000748444	0.000281228	4.57974e-05	0.375404	0.601864	0.0192723	6.62704	0.340596	0.583606	0.601864	7	0.372957	0.372957	27243	6.3031	-0.323943	0.323943	0.0488819	11004@H03	26.9997	40.6913	16.8355	6.60223	1	11990.1	14832.2	328.575	27243	26914.4
11004@H04	ABCD3	5825	0.102984	0.0328224	0.113078	0.178091	0.192527	0.149351	0.0907211	0.140425	4.83742	4.32317	2.07922	0.192527	5	0.162583	0.162583	25955.2	5.61914	0.78172	0.78172	0.161599	11004@H04	2974.81	1114.58	3306.36	4636.54	4241.01	4997.98	2241.29	2442.63	25955.2	23512.6
11004@H05	0	0	0.0240637	0.0325014	0.0888395	0.297438	0.0742278	0.0552675	0.0624939	0.365169	5.60689	4.55378	2.13396	0.365169	8	2.39311	2.39311	388400	5.31124	-0.295645	0.295645	0.0527289	11004@H05	11298.1	18379.4	43808.5	126003	28297.2	37909.7	25199.5	97504.1	388400	290896
11004@H06	STX8	9482	6.79211e-05	0.152705	9.30518e-05	0.0103813	8.49216e-05	0.836483	7.36412e-05	0.000111147	5.36801	2.08853	1.44518	0.836483	6	0.631991	0.631991	15647.5	4.52715	-0.840856	0.840856	0.156642	11004@H06	1	2590.29	1	134.275	1	12917.9	1	1	15647.5	15646.5
11004@H07	RTN3	10313	0.0521449	0.0884572	0.41588	0.000296128	0.0227468	0.0912528	0.0100551	0.319167	4.76285	6.24199	2.4984	0.41588	3	-1.76285	1.76285	8012.46	7.21973	2.45687	2.45687	0.515841	11004@H07	501.015	926.296	3626.32	2.38201	170.115	811.966	85.1194	1889.25	8012.46	6123.21
11004@H08	FAM108A1	81926	0.0584302	0.101061	0.15602	0.0938261	0.111946	0.0533662	0.0709158	0.354435	5.31573	5.98959	2.44736	0.354435	8	2.68427	2.68427	395864	5.09508	-0.220655	0.220655	0.0415098	11004@H08	26180.1	59767	83750.2	36045.4	39556.9	32978.6	26605.1	90980.2	395864	304883
11004@H09	SFXN1	94081	0.000385817	0.0018867	0.00105595	0.00162201	0.000937021	0.0334103	0.114539	0.846163	7.79004	0.351708	0.593049	0.846163	8	0.209959	0.209959	50896.5	6.68446	-1.10558	1.10558	0.141922	11004@H09	29.3104	154.845	68.2515	108.864	55.6576	2534.46	7703.94	40241.1	50896.5	10655.3
11004@H10	CBR4	84869	0.165373	0.106291	0.00856761	0.00456886	0.00522997	0.649691	0.00609272	0.0541856	4.82236	4.77161	2.1844	0.649691	6	1.17764	1.17764	12645.6	6.44915	1.62678	1.62678	0.337342	11004@H10	2039.43	1476.9	90.2771	48.0903	49.3583	8473.02	65.5885	402.967	12645.6	12242.7
11004@H11	EXOC7	23265	0.055972	0.064211	0.183803	0.15462	0.112586	0.126783	0.0610177	0.241008	5.0331	4.90211	2.21407	0.241008	8	2.9669	2.9669	18716.9	5.38614	0.35304	0.35304	0.0701436	11004@H11	1185.38	1628.68	3993.07	2941.7	1816.6	2957.97	1108.66	3084.8	18716.9	15632.1
11005@A01	ACAD10	80724	0.00206986	0.0276182	0.00103917	0.00088597	0.351838	0.494105	0.103559	0.0188845	5.66378	0.924425	0.96147	0.494105	6	0.336221	0.336221	1157.53	4.99992	-0.663855	0.663855	0.117211	11005@A01	2.77171	38.3743	1	1	378.385	594.459	126.04	15.5026	1157.53	1142.03
11005@A02	C20orf74	57186	0.067685	0.0697905	0.189957	0.117072	0.0994524	0.0718137	0.0513941	0.332835	5.19601	5.82246	2.41298	0.332835	8	2.80399	2.80399	847.807	5.6267	0.430692	0.430692	0.082889	11005@A02	70.9268	80.3375	180.517	107.883	81.0174	66.0867	47.7945	213.244	847.807	634.563
11005@A03	RPIA	22934	6.09884e-05	0.00033965	0.000622083	0.150983	0.369273	0.478609	4.47506e-05	6.72256e-05	5.32541	0.531005	0.728701	0.478609	6	0.67459	0.67459	24536.1	5.00047	-0.324939	0.324939	0.0610168	11005@A03	1.48626	8.39412	11.7194	3370.41	7590.03	13552.1	1	1	24536.1	24535.1
11005@A04	DRAM	55332	0.000112038	0.000257699	0.349874	0.000132487	0.649158	0.000160893	0.000121473	0.000182802	4.29985	0.915823	0.956987	0.649158	5	0.70015	0.70015	7676.33	4.86947	0.56962	0.56962	0.132474	11005@A04	1	2.25322	3057.7	1	4611.38	1	1	1	7676.33	7675.33
11005@A05	ALKBH8	91801	0.270234	0.0839478	0.112096	0.0955704	0.101048	0.117224	0.0876255	0.132254	4.03669	6.35329	2.52057	0.270234	1	-3.03669	3.03669	10.3567	4.7484	0.711709	0.711709	0.17631	11005@A05	3.3567	1	1	1	1	1	1	1	10.3567	9.3567
11005@A07	CIDEC	63924	0.014831	0.0286223	0.0495558	0.0450425	0.0330243	0.0374285	0.0174817	0.774014	7.10509	3.38024	1.83854	0.774014	8	0.894911	0.894911	3835.87	5.50799	-1.59709	1.59709	0.224782	11005@A07	83.0291	181.375	255.273	222.992	143.407	199.753	86.4083	2663.63	3835.87	1172.24
11005@A08	ORAI1	84876	0.0214567	0.0417506	0.0761075	0.0822151	0.521346	0.0468059	0.0178019	0.192516	5.21445	2.91038	1.70598	0.521346	5	-0.214449	0.214449	2481.78	5.65626	0.441808	0.441808	0.0847276	11005@A08	67.0728	146.859	220.6	228.449	1266.26	135.033	49.2181	368.288	2481.78	2113.49
11005@A10	NECAB2	54550	0.0155701	0.212542	0.731466	0.00440002	0.00524941	0.0027782	0.00235925	0.0256349	2.91716	0.996983	0.99849	0.731466	3	0.0828378	0.0828378	42128.3	4.99291	2.07575	2.07575	0.711564	11005@A10	593.173	10024.3	30440.6	146.803	154.449	96.8328	78.8663	593.305	42128.3	41535
11005@A12	SMYD3	64754	7.98681e-05	0.000388484	0.000110777	0.00241191	0.249537	0.000199487	8.65944e-05	0.747186	7.23781	1.72505	1.31341	0.747186	8	0.762188	0.762188	8411.32	6.18501	-1.0528	1.0528	0.145459	11005@A12	1	4.89688	1	26.1926	2488.03	1.76339	1	5887.44	8411.32	2523.88
11005@B01	UNC119	9094	3.65879e-05	0.000166856	5.01289e-05	4.27845e-05	4.57871e-05	0.99739	0.000178654	0.00208961	6.00323	0.0127792	0.113045	0.99739	6	-0.00322578	0.00322578	34668.3	5.80259	-0.200631	0.200631	0.0334206	11005@B01	1	4.68768	1.03558	1	1	34619.7	4.48699	35.3695	34668.3	34632.9
11005@B02	GSTT1	2952	0.00234182	0.216839	0.00733415	0.00572766	0.00813162	0.00927476	0.0037592	0.746592	6.57629	6.28303	2.5066	0.746592	8	1.42371	1.42371	21882.8	6.04284	-0.533449	0.533449	0.081117	11005@B02	66.905	7719.8	191.727	144.553	180.134	255.161	94.7586	13229.8	21882.8	8653.04
11005@B03	SNURF	8926	0.0340893	0.0484147	0.119461	0.0947484	0.067133	0.285481	0.179073	0.1716	5.54315	3.80491	1.95062	0.285481	6	0.456845	0.456845	22629.5	5.25913	-0.284024	0.284024	0.0512387	11005@B03	797.993	1393.58	2953.94	1999.86	1198.17	8249.46	3601.08	2435.44	22629.5	20194.1
11005@B04	C18orf10	25941	0.0751159	0.219659	0.237974	0.162764	0.0996542	0.0563476	0.0406587	0.107827	3.863	4.19009	2.04697	0.237974	3	-0.862996	0.862996	25238.3	4.4492	0.5862	0.5862	0.151747	11005@B04	1920.99	7085.11	6462.97	3708.75	1917.84	1623.56	879.789	1639.34	25238.3	23599
11005@B05	FAM71C	196472	0.00488635	0.340344	0.000135749	0.00221612	0.000122632	0.651411	0.000106115	0.000778486	4.61089	3.65147	1.91088	0.651411	6	1.38911	1.38911	11264.2	4.37627	-0.234628	0.234628	0.0508856	11005@B05	50.5724	4154.66	1	19.7582	1	7031.31	1	4.87877	11264.2	11259.3
11005@B07	DNAJB6	10049	0.0169698	1.1884e-05	0.0002366	0.0056564	1.43593e-05	0.0837356	0.0497199	0.843655	7.6401	1.18363	1.08795	0.843655	8	0.359903	0.359903	60530.1	3.55299	-4.0871	4.0871	0.534954	11005@B07	1583.32	1	17.1449	469.698	1	7797.74	3902.5	46757.7	60530.1	13772.4
11005@B08	NAT15	79903	0.0194253	0.0481635	0.0266399	0.0229709	0.0242874	0.0281754	0.0210613	0.809276	7.19968	3.4311	1.85232	0.809276	8	0.800315	0.800315	34.1624	5.85019	-1.34949	1.34949	0.187437	11005@B08	1	2.43286	1	1	1	1	1	25.7295	34.1624	8.43286
11005@B09	APIP	51074	0.000110704	0.00114364	0.0760309	0.000217168	0.13906	0.14327	0.0501032	0.590064	6.85752	2.5203	1.58755	0.590064	8	1.14248	1.14248	86709.3	5.00779	-1.84973	1.84973	0.269737	11005@B09	12.237	138.036	8624.84	20.8798	12972.5	18928.6	4937.94	41074.3	86709.3	45635
11005@B10	IL34	146433	0.00578026	0.0105722	0.037367	0.0179403	0.00622802	0.00506618	0.00755952	0.909486	7.60113	1.80983	1.3453	0.909486	8	0.398867	0.398867	6841.12	6.72404	-0.877096	0.877096	0.11539	11005@B10	60.8194	124.611	368.025	168.128	51.0736	48.9741	70.7399	5948.75	6841.12	892.371
11005@B12	SERPINB8	5271	0.174501	0.131555	0.68528	0.000926302	0.000196359	0.00278837	0.000348249	0.0044054	2.55255	0.771858	0.878555	0.68528	3	0.447452	0.447452	71558	3.0128	0.460247	0.460247	0.180309	11005@B12	11365.5	10243.9	49555.1	49.9428	9.62538	145.769	19.5263	168.603	71558	71389.4
11005@C01	C19orf34	255193	0.310977	0.185568	0.0718361	0.0547858	0.0685237	0.164863	0.0191756	0.124271	3.57695	6.32282	2.51452	0.310977	1	-2.57695	2.57695	6925.36	5.74634	2.16939	2.16939	0.60649	11005@C01	2174.08	1526.33	467.894	334.906	364.09	1421.52	115.718	520.822	6925.36	6404.54
11005@C02	TMEM109	79073	0.000221915	0.00223536	0.000290774	0.00207989	0.000322327	0.000304983	0.000241432	0.994303	7.97344	0.135551	0.368173	0.994303	8	0.0265574	0.0265574	2839.9	6.82545	-1.14799	1.14799	0.143977	11005@C02	1	10.396	1	8.14386	1.16152	1	1	2816.2	2839.9	23.7014
11005@C03	CRISP2	7180	0.0999546	0.103824	0.138637	0.118198	0.124973	0.142473	0.108372	0.163568	4.74316	5.18854	2.27784	0.163568	8	3.25684	3.25684	8	4.79993	0.0567758	0.0567758	0.0119701	11005@C03	1	1	1	1	1	1	1	1	8	7
11005@C04	SYF2	25949	9.04205e-05	9.39209e-05	0.998719	0.000106924	0.000113053	0.000269262	9.80354e-05	0.000509405	3.00381	0.0177273	0.133144	0.998719	3	-0.00380522	0.00380522	10614.9	4.67805	1.67425	1.67425	0.557376	11005@C04	1	1	10604.3	1	1	2.1186	1	3.45272	10614.9	10611.4
11005@C05	NUCKS1	64710	0.0271028	0.159558	0.26479	0.0320497	0.0338866	0.0382132	0.029452	0.414947	5.19324	6.81408	2.61038	0.414947	8	2.80676	2.80676	28.4809	5.26789	0.0746462	0.0746462	0.0143737	11005@C05	1	6.1555	7.87436	1	1	1	1	9.45104	28.4809	19.0299
11005@C06	DCI	1632	0.000328996	0.0623025	0.265616	0.00085969	0.371614	0.0342661	0.00074149	0.264271	5.10825	4.03327	2.0083	0.371614	5	-0.108249	0.108249	146867	5.21927	0.111022	0.111022	0.021734	11005@C06	54.8946	13230.1	50622.1	126.069	48760.2	6515.68	109.192	27448.6	146867	119418
11005@C07	RWDD1	51389	0.0272242	0.0276277	0.03776	0.0321932	0.764743	0.0364781	0.029517	0.0444564	4.92939	1.41714	1.19044	0.764743	5	0.0706118	0.0706118	29.37	5.20532	0.275936	0.275936	0.0559778	11005@C07	1	1	1	1	22.37	1	1	1	29.37	28.37
11005@C08	DECR2	26063	0.0345354	0.0705773	0.00328568	0.376199	0.041477	0.132223	0.195999	0.145703	5.22869	3.75235	1.9371	0.376199	4	-1.22869	1.22869	115670	6.42595	1.19726	1.19726	0.228979	11005@C08	4087.55	10929.5	371.463	43771.1	3956.45	19632.9	21703.6	11217.1	115670	104453
11005@C09	CLDN12	9069	0.00898604	0.287425	0.0127862	0.0127996	0.631969	0.0120778	0.00545696	0.0284987	4.1719	2.39919	1.54893	0.631969	5	0.828104	0.828104	26438.9	4.99621	0.824319	0.824319	0.197589	11005@C09	258.459	10398.4	345.84	325.28	14132	344.78	137.007	497.173	26438.9	25941.8
11005@C10	KLK6	5653	0.00901547	0.0271224	0.0638498	0.015426	0.699558	0.0204254	0.00696992	0.157633	5.24671	2.06531	1.43712	0.699558	5	-0.246709	0.246709	2952.83	5.00147	-0.245235	0.245235	0.0467408	11005@C10	34.464	113.679	214.058	51.4593	2081.1	63.2007	23.9848	370.88	2952.83	2581.95
11005@C11	METTL7A	25840	0.0399935	0.00414695	0.388165	0.128869	0.302112	0.132067	0.000861675	0.00378401	4.06753	1.65882	1.28795	0.388165	3	-1.06753	1.06753	177544	7.5432	3.47568	3.47568	0.854493	11005@C11	7151.57	842.532	78700.1	20804.9	41444.6	28060.2	132.452	407.843	177544	177136
11005@C12	C1QC	714	0.0159493	0.0216184	0.0254848	0.025523	0.00702098	0.868641	0.00757042	0.028192	5.76321	1.14737	1.07115	0.868641	6	0.236787	0.236787	7625.05	5.56179	-0.201422	0.201422	0.0349495	11005@C12	112.842	169.474	157.935	158.416	38.5528	6818.97	47.4832	121.375	7625.05	7503.67
11005@D02	UBE2Z	65264	0.032807	0.120141	0.219449	0.0141783	0.0151687	0.0170604	0.0142788	0.566916	5.80164	7.03196	2.65178	0.566916	8	2.19836	2.19836	60.5694	6.2923	0.490659	0.490659	0.0845724	11005@D02	2.71282	10.1848	14.6416	1	1	1	1.08185	28.9483	60.5694	31.6211
11005@D04	C4orf18	51313	6.95459e-05	0.997385	0.000713645	0.000234764	0.000672332	0.000734247	7.6096e-05	0.000114218	2.00713	0.0254845	0.159639	0.997385	2	-0.0071334	0.0071334	18170.2	3.80257	1.79543	1.79543	0.894527	11005@D04	1	18140.7	8.04708	2.86762	7.67067	7.90866	1	1	18170.2	18169.2
11005@D05	ULBP2	80328	0.0500154	0.0719363	0.135743	0.133534	0.122187	0.141204	0.0207159	0.324665	5.33574	5.15751	2.27101	0.324665	8	2.66426	2.66426	495.324	5.95325	0.617507	0.617507	0.11573	11005@D05	30.8696	48.2265	74.331	72.2433	58.7502	76.8753	11.4018	122.626	495.324	372.698
11005@D06	LIN37	55957	0.00022258	0.0500204	0.588913	0.0390686	0.0453571	0.135449	0.00392257	0.137047	4.18659	3.57138	1.88981	0.588913	3	-1.18659	1.18659	44327	5.27103	1.08445	1.08445	0.259029	11005@D06	9.70276	2608.4	28280.1	1535.46	1570.6	6462.27	152.021	3708.49	44327	40618.6
11005@D07	GZMH	2999	0.000337058	2.89445e-05	0.00101024	0.00069415	0.575764	0.173541	8.42e-05	0.24854	5.91518	1.58357	1.2584	0.575764	5	-0.915181	0.915181	28133.8	5.55167	-0.363507	0.363507	0.0614532	11005@D07	11.8494	1	29.4766	21.2283	15991.8	6643.36	2.67922	5432.39	28133.8	22701.4
11005@D08	RNF182	221687	0.000344481	0.000954751	0.00175614	0.00139048	0.000780286	0.47037	0.000462808	0.523941	7.03397	1.07316	1.03593	0.523941	8	0.966026	0.966026	21828.3	6.72839	-0.305586	0.305586	0.0434443	11005@D08	8.53314	25.153	34.7867	29.9773	15.2612	13583.2	10.4222	8121	21828.3	13707.3
11005@D09	APH1A	51107	0.00352791	0.0824936	0.105402	0.000332296	0.0333793	0.34016	0.104923	0.329781	6.06662	3.81104	1.95219	0.34016	6	-0.0666209	0.0666209	203258	5.03015	-1.03647	1.03647	0.170848	11005@D09	710.319	21299	23005.6	57.6873	5467.35	92800.2	18525.8	41391.7	203258	161866
11005@D10	TMEM33	55161	0.00574309	0.210923	0.1172	0.580437	0.00927751	0.00833007	0.00622676	0.0618632	3.7358	2.03123	1.42521	0.580437	4	0.264205	0.264205	155.318	4.34876	0.612968	0.612968	0.16408	11005@D10	1	38.2526	16.0212	90.1401	1.29168	1	1	6.61197	155.318	148.706
11005@E01	FAM20A	54757	0.00233775	0.00253754	0.00630143	0.00490166	0.0043087	0.118474	0.12506	0.736079	7.54236	0.870166	0.932827	0.736079	8	0.457638	0.457638	28617.5	6.25669	-1.28567	1.28567	0.17046	11005@E01	93.3642	113.684	233.382	172.948	133.059	5258.95	4371.65	18240.5	28617.5	10377
11005@E02	CENPH	64946	0.00123287	0.00162844	0.00508871	0.00361369	0.00238789	0.971245	0.0013847	0.013419	5.99066	0.174491	0.417722	0.971245	6	0.00933678	0.00933678	7370.82	5.10359	-0.887073	0.887073	0.148076	11005@E02	8.88413	11.9219	29.1052	22.6685	13.5996	7216.2	9.08593	59.3592	7370.82	7311.47
11005@E03	YWHAG	7532	0.000152426	0.000156977	0.000453334	0.000691951	0.000612889	0.000110832	5.68284e-05	0.997765	7.99084	0.0414568	0.20361	0.997765	8	0.00916048	0.00916048	52546.1	7.88466	-0.106176	0.106176	0.0132872	11005@E03	12.5361	13.4736	30.2489	49.6916	39.6227	6.95913	4.24148	52389.3	52546.1	156.774
11005@E04	SFN	2810	0.00039728	0.00126721	0.000825927	0.0423208	0.000880681	0.00012912	0.000240254	0.953939	7.81306	0.736605	0.858257	0.953939	8	0.186938	0.186938	103348	6.80199	-1.01107	1.01107	0.129407	11005@E04	63.1885	232.211	122.591	6203.35	108.565	18.7817	33.7621	96565.5	103348	6782.45
11005@E05	TPM4	7171	0.0288793	1.26609e-05	0.00949534	3.9317e-05	0.00728352	0.0600328	0.279171	0.615086	7.32905	1.78823	1.33725	0.615086	8	0.670952	0.670952	255874	7.00961	-0.319438	0.319438	0.0435852	11005@E05	9688.99	4.15515	3013.82	10.9669	1850.39	23442.3	90830.8	127032	255874	128841
11005@E06	SPIC	121599	0.0458055	0.0475788	0.0606788	0.054166	0.600712	0.0664386	0.0496631	0.074957	4.88915	2.3854	1.54447	0.600712	5	0.110846	0.110846	17.4511	4.39679	-0.49236	0.49236	0.100705	11005@E06	1	1	1	1	10.4511	1	1	1	17.4511	16.4511
11005@E08	WBSCR22	114049	0.0531534	0.0621399	0.0853445	0.00507157	0.467346	0.202341	0.0110732	0.113531	4.99029	3.02448	1.7391	0.467346	5	0.00971445	0.00971445	166821	5.4677	0.477416	0.477416	0.095669	11005@E08	9913.34	14083.1	16444.3	868.739	64876.4	46171.9	1730.85	12732.7	166821	154089
11005@E09	RAB34	83871	0.119185	0.297096	0.0658391	0.00109134	0.173685	0.14528	0.19586	0.00196475	4.0421	4.87409	2.20773	0.297096	2	-2.0421	2.0421	85108	4.99356	0.951464	0.951464	0.235389	11005@E09	9826.9	30918	5342.55	76.3084	11551.4	13514.1	13783.1	95.6234	85108	85012.4
11005@E10	C11orf68	83638	0.00739084	0.00894378	0.14127	0.0120159	0.001154	0.0483236	0.00251858	0.778383	7.03756	3.68804	1.92043	0.778383	8	0.962441	0.962441	132189	3.98345	-3.05411	3.05411	0.433973	11005@E10	1365.21	1909.89	28121.7	1919.54	159.056	9883.69	394.278	88435.9	132189	43753.4
11005@E11	TFPI	7035	0.100026	0.100676	0.138736	0.118283	0.125062	0.145083	0.10845	0.163685	4.75515	5.17182	2.27416	0.163685	8	3.24485	3.24485	8	3.94334	-0.811813	0.811813	0.170723	11005@E11	1	1	1	1	1	1	1	1	8	7
11005@E12	SPINT2	10653	0.0115581	0.118091	0.0006054	0.305282	0.130581	0.0822779	0.103668	0.247937	5.32643	4.17727	2.04384	0.305282	4	-1.32643	1.32643	124302	2.57984	-2.74658	2.74658	0.515652	11005@E12	1681.36	21049	71.5857	40016.9	14189.1	13272.6	12641	21380.5	124302	102922
11005@F01	UGT3A1	133688	0.666337	0.00576049	0.300364	0.00680076	0.000485842	0.00340509	0.00461528	0.0122314	1.75917	1.55047	1.24518	0.666337	1	-0.759171	0.759171	2576.76	1.08758	-0.671589	0.671589	0.381764	11005@F01	1827.39	15.127	681.307	15.1149	1	6.53545	10.8822	19.4069	2576.76	2557.35
11005@F02	GCLC	2729	0.406094	0.0440953	0.0886549	0.0476666	0.086508	0.0661507	0.0157363	0.245094	3.85127	8.31201	2.88306	0.406094	1	-2.85127	2.85127	1035.83	4.11292	0.261653	0.261653	0.0679393	11005@F02	494.316	56.5579	90.7187	49.7041	80.4944	68.55	16.7494	178.744	1035.83	857.09
11005@F03	ASB9	140462	4.50192e-05	0.000147207	0.000321004	0.000159524	0.000231411	0.00651963	0.0152195	0.977357	7.96761	0.0604142	0.245793	0.977357	8	0.0323945	0.0323945	152996	7.92777	-0.0398399	0.0398399	0.00500023	11005@F03	11.3834	39.2114	69.5561	35.0231	45.9203	1689.02	3420.5	147686	152996	5310.61
11005@F04	SNAPC3	6619	0.10071	0.152759	0.228343	0.282767	0.0622515	0.025773	0.00453825	0.142859	3.86286	4.21889	2.05399	0.282767	4	0.137142	0.137142	206.701	6.0237	2.16084	2.16084	0.559389	11005@F04	24.3677	38.4426	45.1507	60.0273	11.88	4.66675	1	21.1663	206.701	185.535
11005@F05	C7orf62	219557	0.0154065	0.0160029	0.0475222	0.0181925	0.0192627	0.0223463	0.016704	0.844563	7.36657	2.68838	1.63963	0.844563	8	0.633429	0.633429	42.3427	5.21199	-2.15458	2.15458	0.292481	11005@F05	1	1	2.43312	1	1	1	1	33.9096	42.3427	8.43312
11005@F06	PRNP	5621	0.0103923	0.140847	0.0303925	0.327604	0.0876946	0.141757	0.000342939	0.26097	5.07285	4.36962	2.09036	0.327604	4	-1.07285	1.07285	80789.4	5.25247	0.179619	0.179619	0.035408	11005@F06	926.174	15622.1	2565.44	27066.5	6036.39	14271.8	26.9766	14274.1	80789.4	66515.4
11005@F07	PRNP	5621	0.011373	0.122014	0.0316797	0.341383	0.0869261	0.12037	3.37457e-05	0.28622	5.16282	4.41817	2.10194	0.341383	4	-1.16282	1.16282	180266	5.10136	-0.0614634	0.0614634	0.011905	11005@F07	2266.5	31012.3	6304.71	64015.4	13361.1	28237	5.95153	35062.6	180266	145203
11005@F09	CLDND1	56650	0.000327123	8.08305e-05	0.0481195	0.949448	3.61284e-05	0.00118463	3.12575e-05	0.000773054	3.95633	0.0669046	0.258659	0.949448	4	0.0436711	0.0436711	33478.7	4.53069	0.574361	0.574361	0.145175	11005@F09	11.4975	2.78034	1590.62	31822.4	1	32.7902	1	16.6167	33478.7	33462.1
11005@F10	TSPAN3	10099	0.0100296	0.0018239	0.254229	0.000451121	0.00068252	0.0578263	0.129414	0.545543	6.39878	4.72303	2.17325	0.545543	8	1.60122	1.60122	50820.7	6.20601	-0.192778	0.192778	0.0301273	11005@F10	645.909	125.967	17145.1	24.9365	33.9963	3874.13	7297.58	21673	50820.7	29147.6
11005@F11	FCGR3A	2214	0.037322	0.146246	0.454884	0.0372788	0.0536809	0.164101	0.0300326	0.0764551	3.91846	3.57278	1.89018	0.454884	3	-0.91846	0.91846	177270	5.13103	1.21257	1.21257	0.30945	11005@F11	6112.02	30380.1	84654	5414.94	7104.41	31882.5	4188.45	7533.47	177270	169736
11005@G01	FMR1NB	158521	0.000105456	0.00151536	0.000146267	0.000124703	0.000132178	0.000152958	0.000114337	0.997709	7.98812	0.067147	0.259127	0.997709	8	0.0118773	0.0118773	5954.68	5.84863	-2.13949	2.13949	0.267834	11005@G01	1	14.653	1	1	1	1	1	5934.03	5954.68	20.653
11005@G02	MRPL28	10573	0.000136848	0.000294549	0.000240114	0.000109134	1.87423e-05	1.07388e-05	0.111368	0.887822	7.88419	0.123227	0.351036	0.887822	8	0.115808	0.115808	91289.4	7.85637	-0.0278203	0.0278203	0.00352862	11005@G02	18.6601	41.7376	27.0611	12.7131	2.02052	1	13556.4	77629.9	91289.4	13659.6
11005@G03	MIF4GD	57409	0.169852	0.264408	0.380652	0.111437	0.000358476	0.00101242	0.070261	0.00201841	2.80221	2.20132	1.48368	0.380652	3	0.197785	0.197785	98394.7	6.59403	3.79182	3.79182	1.35315	11005@G03	16564.6	29824.8	37245.2	8923.11	24.2999	75.9259	5629.4	107.365	98394.7	98287.3
11005@G04	RPL8	6132	0.0601052	0.00135047	0.217008	0.474217	0.106771	0.129354	0.00924181	0.00195289	4.00099	1.50196	1.22555	0.474217	4	-0.000991402	0.000991402	105351	5.13389	1.1329	1.1329	0.283155	11005@G04	6440.5	152.173	25203	47283.3	9240.27	16055	852.14	124.092	105351	105226
11005@G05	NR0B2	8431	0.0345177	0.131804	0.076197	0.00368945	0.00250882	0.00282711	0.00142088	0.747035	6.55721	6.35392	2.5207	0.747035	8	1.44279	1.44279	31823.8	6.37458	-0.182634	0.182634	0.0278523	11005@G05	1487.16	6957.03	3219.78	139.169	82.8042	98.0202	53.3947	19786.4	31823.8	12037.4
11005@G06	SNF8	11267	0.00756675	0.0317171	0.107348	0.102567	0.116447	0.25517	0.107157	0.272027	5.84288	3.36007	1.83305	0.272027	8	2.15712	2.15712	317549	5.40708	-0.435799	0.435799	0.0745863	11005@G06	2448.07	12816.1	39721.5	30771.8	31580	114340	31308.5	54562.8	317549	262986
11005@G07	PACRG	135138	0.0128033	0.00395017	0.418516	0.361981	0.0403752	0.1615	1.27971e-05	0.000861246	3.90203	1.24022	1.11365	0.418516	3	-0.902032	0.902032	90628.1	4.68344	0.781404	0.781404	0.200256	11005@G07	1099.81	367.851	40559.8	29393.8	2844.62	16315.8	1	45.5427	90628.1	90582.6
11005@G09	CISH	1154	0.110541	0.0490551	0.13792	0.146117	0.135155	0.0837538	0.181999	0.155459	4.90284	5.10939	2.2604	0.181999	7	2.09716	2.09716	14671	6.61204	1.70919	1.70919	0.348613	11005@G09	1850.64	971.035	2320.31	2192.8	1727.63	1501.52	2534.36	1572.71	14671	13098.3
11005@G11	SLC23A1	9963	1.8726e-05	0.170073	0.056291	0.600065	0.172169	2.71611e-05	2.0303e-05	0.00133581	3.78113	0.882684	0.939513	0.600065	4	0.218867	0.218867	52060.5	4.99952	1.21839	1.21839	0.322228	11005@G11	1	11217.2	2820.31	30142.2	7833.65	1	1	44.1191	52060.5	52016.4
11005@H01	USE1	55850	0.00057555	0.473482	0.0034765	0.00761748	0.50712	0.00316794	0.00234538	0.00221591	3.57719	2.30017	1.51663	0.50712	5	1.42281	1.42281	8657.75	4.77044	1.19325	1.19325	0.333571	11005@H01	5.00329	5023.86	23.8959	57.6398	3495.47	21.4778	18.5759	11.8291	8657.75	8645.92
11005@H02	HDHD2	84064	5.48114e-05	5.47912e-05	7.61729e-05	0.0117911	6.86653e-05	0.394859	0.0407116	0.552384	7.12111	1.04353	1.02153	0.552384	8	0.878892	0.878892	14798	5.81227	-1.30883	1.30883	0.183796	11005@H02	1	1	1	189.125	1	7614.93	673.583	6316.36	14798	8481.64
11005@H03	LRRC61	65999	0.012537	0.0465615	0.0254483	0.508689	0.307523	0.0149885	0.00874989	0.0755021	4.50958	1.71912	1.31115	0.508689	4	-0.509576	0.509576	40736.9	4.78283	0.27325	0.27325	0.0605933	11005@H03	593.76	2634.55	1164.64	21981.6	11139.1	725.21	354.75	2143.27	40736.9	38593.6
11005@H04	PUS7	54517	0.0539587	0.450194	0.000900641	0.0016205	0.488327	0.00171863	0.00036357	0.00291639	3.44136	2.52036	1.58756	0.488327	5	1.55864	1.55864	29816.7	4.54177	1.10041	1.10041	0.319761	11005@H04	1626.31	16642.8	21.4112	41.1721	11379.5	43.0489	9.68972	52.7413	29816.7	29763.9
11005@H05	DPM1	8813	0.181947	0.0447092	0.571248	2.79729e-05	0.170555	0.0314479	2.56475e-05	3.871e-05	3.02718	1.73842	1.31849	0.571248	3	-0.0271754	0.0271754	43591.7	4.22656	1.19938	1.19938	0.396206	11005@H05	8641.28	2146.04	25743.6	1	5821.88	1235.9	1	1	43591.7	43590.7
11005@H06	HAGH	3029	5.9107e-05	0.0522576	0.000294352	0.128466	0.000145076	0.0488029	0.0196374	0.750337	7.05302	3.26638	1.80731	0.750337	8	0.946975	0.946975	161392	7.03718	-0.0158431	0.0158431	0.00224628	11005@H06	12.7698	14378.9	52.8005	26249.7	24.6815	12370.6	3803.06	104499	161392	56892.5
11005@H07	FAM153A	285596	0.0363273	0.0611681	0.0800854	0.119123	0.0383937	0.130215	0.44795	0.0867371	5.67822	3.81388	1.95292	0.44795	7	1.32178	1.32178	17545.6	7.9787	2.30048	2.30048	0.405141	11005@H07	715.951	1340.81	1485.16	2072.92	579.914	2631.31	7661.54	1058.01	17545.6	16487.6
11005@H08	LASP1	3927	4.50518e-05	0.119271	0.000633818	0.000136469	0.000491472	9.48288e-05	0.0134604	0.865867	7.26522	3.79234	1.94739	0.865867	8	0.734779	0.734779	34903.2	7.00043	-0.264794	0.264794	0.0364468	11005@H08	2.21615	7197.89	26.1258	5.8366	19.191	3.56789	597.931	27050.4	34903.2	7852.76
11005@H09	FRMPD2	143162	0.0343586	0.0349743	0.0972545	0.137255	0.150574	0.0994626	0.0630626	0.383058	5.80064	4.54899	2.13284	0.383058	8	2.19936	2.19936	371.702	5.64423	-0.156415	0.156415	0.0269652	11005@H09	16.5437	17.5903	40.2348	57.8765	56.8696	42.0781	27.2342	113.275	371.702	258.427
11005@H10	CA1	759	0.102681	0.0870437	0.298386	0.0885918	0.10418	0.0896613	0.0410902	0.188366	4.37972	5.273	2.2963	0.298386	3	-1.37972	1.37972	242.262	5.75239	1.37267	1.37267	0.313416	11005@H10	29.745	26.7507	74.1133	22.3415	23.6107	21.6592	10.7208	33.3213	242.262	208.941
11005@H11	C9orf24	84688	0.172578	0.10588	0.212826	0.212987	0.00336921	0.278708	0.00221451	0.011437	3.67086	3.40234	1.84454	0.278708	6	2.32914	2.32914	73227.4	4.99181	1.32095	1.32095	0.359847	11005@H11	11881.1	8870.74	15624.8	13090.9	173.161	22992.7	129.338	464.644	73227.4	72762.7
11006@A01	ANGEL2	90806	0.00575008	0.00580732	0.00797536	0.949294	0.00718931	0.0083402	0.00623434	0.00940955	4.04337	0.328286	0.572963	0.949294	4	-0.0433707	0.0433707	152.124	4.06048	0.0171044	0.0171044	0.00423022	11006@A01	1	1	1	145.124	1	1	1	1	152.124	151.124
11006@A02	TMEM106A	113277	0.00568655	0.00768347	0.0177601	0.0108509	0.0133226	0.00840194	0.00711244	0.929182	7.71801	1.25396	1.11981	0.929182	8	0.281995	0.281995	11857.3	6.07255	-1.64546	1.64546	0.213198	11006@A02	105.618	158.791	307.041	177.869	191.299	144.493	116.132	10656.1	11857.3	1201.24
11006@A04	FRMD6	122786	0.0392674	0.0366793	0.36006	0.387103	0.00436491	0.110674	0.0601043	0.00174787	3.8618	1.85705	1.36273	0.387103	4	0.138204	0.138204	73901.4	6.59333	2.73154	2.73154	0.707323	11006@A04	2880.85	3136.57	28584.3	26174.7	247.216	8841.84	3959.27	76.7468	73901.4	73824.6
11006@A05	PSMB4	5692	0.0213081	0.0523099	0.286393	0.27719	0.171254	0.130693	0.004935	0.0559167	4.21617	2.27378	1.50791	0.286393	3	-1.21617	1.21617	442309	4.53669	0.320517	0.320517	0.0760207	11006@A05	9662.3	31765.9	141585	109334	64827.3	69036.4	1802.65	14296	442309	428013
11006@A09	MYOZ2	51778	0.0313271	0.0734782	0.0953028	0.160098	0.0391683	0.0454384	0.210666	0.34452	5.80388	5.0464	2.24642	0.34452	8	2.19612	2.19612	24.8595	5.85406	0.0501703	0.0501703	0.00864427	11006@A09	1	2.29868	2.24855	4.37132	1	1	6.17232	6.76862	24.8595	18.0909
11006@A11	CA7	766	0.000947975	4.88132e-05	0.000135863	0.000112126	0.00063585	7.98966e-06	0.191144	0.806967	7.79888	0.209846	0.45809	0.806967	8	0.201124	0.201124	126892	7.5447	-0.254181	0.254181	0.032592	11006@A11	175.664	9.44514	20.6568	17.8549	91.816	1	31308	95267.7	126892	31624.4
11006@A12	RICTOR	253260	0.990876	0.0010496	0.00140153	0.00119491	0.0012634	0.00146565	0.00109558	0.00165357	1.03797	0.19329	0.439647	0.990876	1	-0.0379677	0.0379677	1010.96	4.74049	3.70252	3.70252	3.56709	11006@A12	1003.96	1	1	1	1	1	1	1	1010.96	1009.96
11006@B01	HLA-DRB5	3127	0.00583841	0.0699291	0.20972	0.242221	0.187689	0.118625	0.0666856	0.0992922	4.65507	2.9639	1.7216	0.242221	4	-0.655071	0.655071	674360	4.81696	0.161891	0.161891	0.0347774	11006@B01	3916.02	60088.9	168217	160498	106763	98500.6	37034.2	39342.4	674360	635018
11006@B02	RBM7	10179	0.000581292	0.962493	0.000806252	0.000675348	0.000726788	0.000843135	0.000630247	0.033244	2.20974	1.19267	1.09209	0.962493	2	-0.209744	0.209744	1960.49	5.53665	3.32691	3.32691	1.50556	11006@B02	1	1919.09	1	1	1	1	1	35.4023	1960.49	1925.09
11006@B03	WDR4	10785	0.0173611	0.116974	0.186867	0.46808	0.0184382	0.106752	0.0842562	0.00127169	4.0169	2.03483	1.42647	0.46808	4	-0.0168993	0.0168993	215358	4.95512	0.938218	0.938218	0.233568	11006@B03	3749.86	31010.2	43233.4	92237.7	3058.56	26632	15276.1	159.967	215358	215198
11006@B04	TAGAP	117289	4.92407e-05	0.117956	0.50634	5.82936e-05	0.0735661	6.77964e-05	0.000445989	0.301517	4.53871	5.59052	2.36443	0.50634	3	-1.53871	1.53871	18664.3	4.71	0.171287	0.171287	0.0377392	11006@B04	1	2852.7	10796.2	1	1181.47	1	8.21655	3822.71	18664.3	14841.6
11006@B05	GJB4	127534	0.0526101	0.149556	0.203169	0.375194	0.217717	0.000433598	0.000169384	0.00115204	3.56359	1.32384	1.15058	0.375194	4	0.43641	0.43641	163632	3.05621	-0.507376	0.507376	0.142378	11006@B05	8511.2	31947.9	37088.9	58041.8	27845.2	58.062	24.4603	114.051	163632	163518
11006@B06	ITM2B	9445	6.36707e-06	0.0409657	0.0240199	0.354522	0.0686033	0.121603	0.126297	0.263982	5.64066	3.41158	1.84705	0.354522	4	-1.64066	1.64066	139860	5.57699	-0.0636738	0.0636738	0.0112884	11006@B06	1	7678.98	3570.98	53365.2	8601.5	22506.3	17865.4	26270.1	139860	113589
11006@B08	BEST3	144453	0.0821246	0.0859806	0.0971899	0.42335	0.00147042	0.00080861	0.0167479	0.292328	4.70712	5.5129	2.34796	0.42335	4	-0.707117	0.707117	124133	5.98171	1.27459	1.27459	0.270779	11006@B08	11515.4	15137	15791.5	54314.6	154.351	94.0963	1993.79	25132.3	124133	99000.7
11006@B09	AQP1	358	0.00444213	3.3633e-05	0.0499281	0.156353	0.198416	0.111949	0.0868725	0.392006	6.18763	3.00446	1.73334	0.392006	8	1.81237	1.81237	298938	6.40058	0.212942	0.212942	0.0344142	11006@B09	1609.34	12.0527	19580.3	53361.3	55011.5	52455.2	27452.5	89455.4	298938	209482
11006@B10	C2orf69	205327	3.19394e-05	3.31759e-05	4.43e-05	3.73001e-05	0.000864314	0.000342122	0.0205978	0.978049	7.97533	0.0336003	0.183304	0.978049	8	0.0246684	0.0246684	19975.1	6.59853	-1.3768	1.3768	0.172633	11006@B10	1	1	1	1	21.5377	8.22691	584.066	19357.3	19975.1	617.831
11006@B11	ELA3A	10136	0.00739991	0.00155969	0.0438332	0.0100905	0.0167486	0.137467	0.125575	0.657326	7.22856	1.90708	1.38097	0.657326	8	0.771441	0.771441	106356	6.8995	-0.329055	0.329055	0.0455216	11006@B11	1027.61	246.764	6290.08	1246.4	1783.31	23393.9	15635.4	56732.9	106356	49623.5
11006@C01	PITPNB	23760	5.06779e-05	0.000271226	7.02902e-05	0.405976	0.000526483	0.324192	5.51164e-05	0.268859	5.72374	2.62984	1.62168	0.405976	4	-1.72374	1.72374	17565.8	4.03693	-1.68681	1.68681	0.294704	11006@C01	1	5.34066	1	7845.64	8.2883	6374.53	1	3329.01	17565.8	14236.8
11006@C02	TMEM192	201931	4.6561e-05	0.000116854	0.919118	5.47798e-05	5.82593e-05	0.0740022	0.00582842	0.000775101	3.24916	0.717164	0.846855	0.919118	3	-0.249157	0.249157	23437	5.97236	2.7232	2.7232	0.838126	11006@C02	1	2.4968	21211.4	1	1	2096.47	113.396	10.2761	23437	23426.8
11006@C03	MTRF1L	54516	0.000321752	0.000283434	0.000540352	0.0205435	0.000464907	0.0347314	0.0482331	0.894882	7.79208	0.516286	0.718531	0.894882	8	0.207919	0.207919	100715	7.73047	-0.0616123	0.0616123	0.00790704	11006@C03	47.9884	45.5353	67.9894	2780.24	54.0167	5759.1	6345.14	85615	100715	15100
11006@C04	COMT	1312	0.00700311	0.07216	0.000118513	0.0588509	6.26597e-06	0.0750761	0.108298	0.678487	7.02355	3.3407	1.82776	0.678487	8	0.976447	0.976447	156737	3.92589	-3.09766	3.09766	0.441039	11006@C04	1496.01	18686.7	18.9714	11084.8	1	18372.6	19483.6	87593	156737	69143.7
11006@C05	NUBP2	10101	0.00174558	0.00156828	0.00881388	0.00547374	0.0435038	0.0541214	0.137874	0.746899	7.53578	0.980311	0.990106	0.746899	8	0.464222	0.464222	92991	7.36395	-0.171824	0.171824	0.0228011	11006@C05	227.712	229.932	1109.5	639.065	4395.18	8691.08	15719.7	61978.8	92991	31012.2
11006@C06	FAM124B	79843	0.000156836	0.117851	0.240497	0.414902	0.05947	0.123473	0.0432751	0.000375451	3.96107	1.66064	1.28866	0.414902	4	0.0389251	0.0389251	160685	3.50248	-0.458597	0.458597	0.115776	11006@C06	24.0975	23258.5	41532.6	60565.5	7099	22346.3	5824.56	34.6986	160685	160651
11006@C07	KCNRG	283518	9.31532e-05	0.00317835	0.000120558	0.000109557	0.000116995	0.0108017	0.000584009	0.984996	7.9567	0.166721	0.408314	0.984996	8	0.0433016	0.0433016	6753.25	5.23504	-2.72166	2.72166	0.342059	11006@C07	1	35.355	1	1	1	96.3829	5.70885	6611.8	6753.25	141.447
11006@C09	C11orf49	79096	0.0435145	0.0402828	0.179257	0.339952	0.148393	0.057772	5.74104e-06	0.190824	4.63688	3.75911	1.93884	0.339952	4	-0.636884	0.636884	177409	4.6062	-0.0306869	0.0306869	0.00661799	11006@C09	8622.99	9607.53	38675.5	62323.5	22477.1	12838.3	1	22862.9	177409	154546
11006@C10	TOLLIP	54472	0.00456881	0.0621454	0.0023717	0.00159705	0.0758402	0.129852	0.13242	0.591204	6.95725	2.79302	1.67123	0.591204	8	1.04275	1.04275	184702	6.85149	-0.105765	0.105765	0.0152021	11006@C10	1062.58	18285	511.084	326.757	13597	37580.9	27823.3	85514.9	184702	99186.7
11006@C12	C17orf78	284099	2.63302e-05	0.00350535	0.394049	0.0912277	0.0234822	0.151894	4.8537e-05	0.335767	5.26934	4.80083	2.19108	0.394049	3	-2.26934	2.26934	112655	5.50735	0.238006	0.238006	0.045168	11006@C12	3.09511	462.475	53855.5	9996.84	2187.63	21139.1	5.22019	25005.4	112655	87649.9
11006@D01	EXOSC3	51010	0.00281289	0.000680474	0.0459333	0.152667	0.183252	0.205283	0.159379	0.249991	6.01619	2.44761	1.56448	0.249991	8	1.98381	1.98381	147323	6.18254	0.166354	0.166354	0.0276511	11006@D01	431.012	107.652	7266.9	21901.9	22389.3	49061.3	22346.6	23817.9	147323	123505
11006@D02	TSGA13	114960	0.000508274	0.00052795	0.000704976	0.000597419	0.476711	0.000737226	0.000551079	0.519662	6.5552	2.27755	1.50916	0.519662	8	1.4448	1.4448	1401.9	5.00263	-1.55258	1.55258	0.236846	11006@D02	1	1	1	1	757.426	1	1	638.477	1401.9	763.426
11006@D03	TMEM45A	55076	0.000183451	0.373341	0.000247511	0.000217282	0.000229735	0.625281	0.000199219	0.000300683	4.50511	3.74808	1.936	0.625281	6	1.49489	1.49489	5810.83	3.63173	-0.873379	0.873379	0.193864	11006@D03	1	2401.51	1	1	1	3403.32	1	1	5810.83	5809.83
11006@D04	ANXA8L2	244	0.000880532	0.0664951	0.316856	0.103786	0.000333834	7.13314e-05	8.06931e-05	0.511496	5.59422	6.23452	2.4969	0.511496	8	2.40578	2.40578	91191.2	3.88172	-1.7125	1.7125	0.306119	11006@D04	95.2952	8735	37787.1	10762.2	27.5017	5.64193	7.63017	33770.9	91191.2	57420.3
11006@D05	TMEM55B	90809	0.00333966	0.0055911	0.0139584	0.0160462	0.0163408	0.00827776	0.237986	0.698461	7.50554	1.14429	1.06972	0.698461	8	0.494464	0.494464	41609.4	5.85305	-1.65249	1.65249	0.220169	11006@D05	199.109	387.609	824.431	862.072	747.492	505.521	12300.1	25783	41609.4	15826.3
11006@D07	IMPA1	3612	0.00713975	0.00121526	0.00216114	0.00120498	0.000412422	0.00204344	0.000555464	0.985268	7.92122	0.473141	0.687852	0.985268	8	0.078775	0.078775	10436.5	5.00561	-2.91561	2.91561	0.368076	11006@D07	119.464	20.5581	28.4411	17.156	5.40587	26.6221	8.39386	10210.5	10436.5	226.041
11006@D08	GPM6A	2823	0.043137	0.0294972	0.121341	0.141514	0.0183663	0.423936	0.0155405	0.206668	5.42979	3.74394	1.93493	0.423936	6	0.570214	0.570214	134483	5.33985	-0.0899399	0.0899399	0.0165642	11006@D08	5707.84	4529.99	16471.6	16861.5	1852.72	70710.4	1778.87	16569.8	134483	117913
11006@D09	SH3GL2	6456	3.13335e-05	2.75457e-05	1.31831e-05	8.1541e-05	6.27808e-06	0.159169	0.0549247	0.785747	7.62594	0.555899	0.745586	0.785747	8	0.374058	0.374058	150267	7.09211	-0.533836	0.533836	0.0700026	11006@D09	6.32505	5.75698	2.07387	14.3315	1	39692.3	9873.96	100671	150267	49595.7
11006@D10	HAX1	10456	0.128722	0.20601	0.300763	0.0557288	0.0284881	0.091685	4.45756e-05	0.188559	3.86728	5.67825	2.38291	0.300763	3	-0.867278	0.867278	306109	3.41246	-0.454819	0.454819	0.117607	11006@D10	39005.3	87428.6	96497.3	14001.9	6394.75	30882.7	10.855	31887.4	306109	274221
11006@D11	FA2H	79152	0.011688	0.0748521	0.102232	0.181313	0.0462203	0.086648	0.0257124	0.471334	5.89499	5.08142	2.2542	0.471334	8	2.10501	2.10501	443668	4.92077	-0.974216	0.974216	0.165262	11006@D11	6316.72	50191.4	58223.4	86195.8	19937.9	63102.3	11238.5	148462	443668	295206
11006@D12	CLEC1A	51267	0.000450514	0.00338898	0.000610547	0.000824773	0.218944	0.00119181	0.000549515	0.774039	7.31039	1.6728	1.29337	0.774039	8	0.689606	0.689606	46647.7	6.41711	-0.893283	0.893283	0.122194	11006@D12	31.6279	266.282	35.1145	50.7283	12100	67.7756	34.5107	34061.7	46647.7	12586
11006@E01	FAM131C	348487	0.044534	0.0729764	0.0589342	0.197309	0.131559	0.0559078	0.024279	0.414501	5.63573	5.28176	2.29821	0.414501	8	2.36427	2.36427	53562.7	5.24134	-0.394383	0.394383	0.0699791	11006@E01	2890.54	6028.22	4180.97	11886.6	6438.69	4404.65	1341.66	16391.4	53562.7	37171.3
11006@E02	CDCA8	55143	0.0158337	0.0224583	0.25281	0.102027	0.0465722	0.101683	0.065123	0.393492	5.67405	5.018	2.24009	0.393492	8	2.32595	2.32595	320318	5.49863	-0.175416	0.175416	0.0309154	11006@E02	5658.67	9644.93	105536	33403.2	13598.8	44882	20833	86761.3	320318	233557
11006@E04	WDFY3	23001	0.000559747	0.000589493	0.136581	0.000724986	0.000940652	0.477481	0.378153	0.00496975	5.9708	1.65367	1.28595	0.477481	6	0.029197	0.029197	74763.5	5.70639	-0.26441	0.26441	0.0442838	11006@E04	38.8011	44.1432	9782.69	43.8402	50.8022	41444.4	23148	210.852	74763.5	74552.7
11006@E05	WBSCR22	114049	0.0288217	0.0539598	0.0964482	0.0136434	0.434893	0.190737	0.0216039	0.159894	5.22992	3.00955	1.73481	0.434893	5	-0.22992	0.22992	188215	5.33124	0.101317	0.101317	0.0193727	11006@E05	5900.03	13736.1	21719.9	2614.46	69531	51099.4	3836.49	19777.3	188215	168437
11006@E06	RBM11	54033	0.217791	0.00203799	7.60219e-05	6.43496e-05	6.85809e-05	7.62631e-05	0.7746	0.00528572	5.68764	6.17658	2.48527	0.7746	7	1.31236	1.31236	16922.2	7.98464	2.297	2.297	0.403859	11006@E06	4090.73	39.0721	1	1	1	1	12727.7	60.7245	16922.2	16861.5
11006@E07	SMN1	6606	7.40252e-05	0.0144667	0.0782814	0.000207633	0.033351	0.0969321	0.000695304	0.775992	7.22583	2.57403	1.60438	0.775992	8	0.774168	0.774168	56821.2	7.29972	0.0738885	0.0738885	0.0102256	11006@E07	5.8563	1295.45	6046	14.0982	2087.06	8493.29	49.7791	38829.7	56821.2	17991.5
11006@E08	KLF6	1316	0.0853932	0.135171	0.154967	0.176502	0.136037	0.104661	0.0392021	0.168067	4.45375	4.85488	2.20338	0.176502	4	-0.453746	0.453746	308132	4.06201	-0.391736	0.391736	0.0879564	11006@E08	28086.1	54451.8	53612.2	52748.2	33785.2	43567.2	10365.9	31514.9	308132	276617
11006@E09	VDAC2	7417	0.0093334	0.000625684	0.0135898	0.000215578	0.130172	0.392378	0.158118	0.295567	6.52871	1.55754	1.24801	0.392378	6	-0.52871	0.52871	124866	6.27485	-0.253862	0.253862	0.0388839	11006@E09	1240.87	89.5034	1721.62	24.6623	13464.3	65579.1	18443.8	24301.8	124866	100564
11006@E11	PEF1	553115	0.114559	0.0117578	0.0289272	0.0308304	0.0160048	0.716252	0.0117908	0.0698786	5.36728	3.34273	1.82831	0.716252	6	0.632725	0.632725	13458.5	5.32825	-0.039021	0.039021	0.00727017	11006@E11	1464.09	166.644	340.114	345.316	156.313	10316.9	130.919	538.23	13458.5	12920.3
11006@F02	SLC25A10	1468	0.0155241	0.0151614	0.0780703	0.00106288	0.0166732	0.125643	0.0483216	0.699544	7.05613	3.08532	1.75651	0.699544	8	0.943866	0.943866	226800	6.54922	-0.506913	0.506913	0.07184	11006@F02	4583.05	5380.95	25058.5	272.123	3738.78	46201.5	12834.7	128730	226800	98069.5
11006@F03	FCAR	2204	6.96232e-06	3.15136e-05	0.195736	0.183914	0.0913512	0.0736764	0.00338494	0.451899	5.86063	4.38087	2.09305	0.451899	8	2.13937	2.13937	120281	6.96257	1.10194	1.10194	0.188024	11006@F03	1	4.50021	31104.6	25020	10476.2	11828	439.267	41407.7	120281	78873.6
11006@F04	LAIR1	3903	0.00171984	0.000678766	0.00237368	0.00239577	0.00204811	0.224298	0.00204253	0.764443	7.50565	0.879672	0.937908	0.764443	8	0.494346	0.494346	34535.9	1.74687	-5.75878	5.75878	0.767259	11006@F04	82.6311	33.636	96.7416	98.4171	74.6271	11808.6	84.7595	22256.5	34535.9	12279.4
11006@F05	RHOXF2	84528	0.00024787	0.000336796	0.000569217	0.000747957	0.282126	0.213194	0.000241263	0.502536	6.7174	1.79755	1.34073	0.502536	8	1.2826	1.2826	264187	6.13662	-0.580779	0.580779	0.086459	11006@F05	77.1658	117.136	160.065	205.975	71414.3	91967.2	66.2517	100179	264187	164008
11006@F07	WDR6	11180	0.128679	0.0652255	0.39171	0.41002	0.00103475	0.000734624	0.00036518	0.00223122	3.10433	1.05145	1.0254	0.41002	4	0.895673	0.895673	48153	3.62145	0.517126	0.517126	0.166582	11006@F07	6128.27	3624.74	20515.4	17742.4	37.2956	27.0007	15.0902	62.8609	48153	48090.1
11006@F08	C13orf26	122046	1.93864e-05	0.000170927	0.589839	0.332523	2.4904e-05	0.0771311	4.93157e-05	0.000241987	3.56516	0.71448	0.845269	0.589839	3	-0.565164	0.565164	52530.3	1.08386	-2.4813	2.4813	0.695986	11006@F08	1	8.88836	33186.5	15491.7	1	3831.5	2.27891	7.45914	52530.3	52522.9
11006@F10	FCGR3A	2214	0.040401	0.146792	0.435568	0.0485144	0.0545855	0.164612	0.0333916	0.0761357	3.93817	3.61425	1.90112	0.435568	3	-0.938171	0.938171	277486	5.15169	1.21352	1.21352	0.308143	11006@F10	10122.3	47430.6	128594	10851.1	11433.1	50331.7	7296.55	11426.9	277486	266059
11006@G02	ATP4B	496	0.000240371	0.0214764	0.00119072	0.194554	1.36851e-05	1.58758e-05	1.19175e-05	0.782497	7.0852	3.09091	1.7581	0.782497	8	0.914797	0.914797	64960.6	7.21369	0.12849	0.12849	0.018135	11006@G02	22.1834	2277.06	92.1693	16828.1	1	1	1	45738.1	64960.6	19222.5
11006@G03	NT5C3L	115024	0.0297939	0.230518	0.0739686	0.0726053	0.00206141	0.101749	0.0646505	0.424654	5.47374	6.87764	2.62253	0.424654	8	2.52626	2.52626	191181	6.12294	0.649199	0.649199	0.118602	11006@G03	6538.48	62999.2	15961	13697.4	328.704	25007.2	12240.8	54408.3	191181	136773
11006@G04	CDK5	1020	0.0328371	0.00695388	0.268504	0.0141855	0.0348991	0.0354847	0.0756636	0.531472	6.07783	5.63586	2.374	0.531472	8	1.92217	1.92217	309150	5.63333	-0.4445	0.4445	0.0731346	11006@G04	12385.1	3015.37	117814	4663.49	9871.73	15430.1	24079.8	121890	309150	187260
11006@G05	DECR2	26063	0.0314483	0.0594145	0.000212973	0.317857	0.0336703	0.147597	0.239105	0.170694	5.51557	3.73107	1.9316	0.317857	4	-1.51557	1.51557	174125	5.26001	-0.25556	0.25556	0.0463344	11006@G05	6221.92	13824.5	30.5971	55468.1	4828.97	33917.1	40351.2	19482.8	174125	154642
11006@G06	RPS2	6187	0.0132962	0.000955339	0.00203748	0.00102669	0.00159184	0.0306739	0.0425256	0.907893	7.77825	0.883645	0.940024	0.907893	8	0.221748	0.221748	313783	6.90918	-0.869075	0.869075	0.111731	11006@G06	6725.74	553.02	1004.35	452.489	607.586	18353	18851.6	267235	313783	46547.8
11006@G07	#N/A	#N/A	0.0104699	0.000631495	0.000481354	0.000485451	0.000868744	0.025675	0.0392109	0.922177	7.82541	0.674808	0.821467	0.922177	8	0.174594	0.174594	235781	7.09833	-0.727079	0.727079	0.0929126	11006@G07	3872.58	261.375	161.129	155.259	243.829	10858.6	12546.3	207682	235781	28099.1
11006@G08	N/A	220766	0.000214827	0.286602	0.000998968	0.000328513	0.000268597	0.711003	0.000232919	0.000351547	4.84953	3.27963	1.81098	0.711003	6	1.15047	1.15047	4715.16	4.72477	-0.124763	0.124763	0.0257268	11006@G08	1	1503.16	3.4835	1.29576	1	3203.22	1	1	4715.16	4714.16
11006@G09	MKI67IP	84365	0.000911305	0.00142974	0.00259518	0.00216583	0.00311386	0.466488	0.521339	0.00195713	6.49975	0.360213	0.600178	0.521339	7	0.500253	0.500253	18901.5	5.45945	-1.0403	1.0403	0.160052	11006@G09	17.5456	28.7943	42.291	36.3736	47.0204	9790.87	8915.61	23.0023	18901.5	18878.5
11006@G10	NPM1	4869	0.000903414	0.00205717	0.18309	0.000723055	0.143407	0.229533	0.0818939	0.358392	6.09181	3.35664	1.83211	0.358392	8	1.90819	1.90819	36619.3	4.15973	-1.93208	1.93208	0.31716	11006@G10	37.6718	91.3049	9003.08	26.1538	4757.27	10404.3	3034.97	9264.52	36619.3	27354.8
11006@H01	TSPAN15	23555	0.00204385	0.0326503	0.143053	0.0214857	0.00933584	0.522234	0.00429199	0.264906	5.91182	3.01239	1.73562	0.522234	6	0.0881815	0.0881815	24618.5	5.49342	-0.418403	0.418403	0.070774	11006@H01	49.8879	933.263	3582.17	472.208	176.808	15323.2	92.4587	3988.46	24618.5	20630
11006@H02	STARD7	56910	0.0218408	0.0727068	0.00166111	0.00154587	0.00129299	0.0761187	0.070763	0.754071	7.16951	3.45106	1.8577	0.754071	8	0.830494	0.830494	48233.6	1.80657	-5.36294	5.36294	0.748021	11006@H02	1405.18	5813.43	88.934	89.0739	66.5295	5448.07	4125.16	31197.2	48233.6	17036.4
11006@H03	DFNA5	1687	0.00213224	9.77315e-05	0.000223788	4.35787e-05	0.248929	0.0575936	0.103892	0.587088	7.01733	1.72328	1.31274	0.587088	8	0.982672	0.982672	107623	6.9964	-0.0209318	0.0209318	0.00298288	11006@H03	316.307	14.5827	25.9641	5.50617	29115.5	9411.24	13998.8	54735.4	107623	52888
11006@H04	RPSA	3921	0.00462814	0.000330455	0.0587881	0.000552193	0.00163836	0.0189011	0.00588782	0.909274	7.62087	1.66971	1.29217	0.909274	8	0.379134	0.379134	362737	7.46335	-0.157519	0.157519	0.0206695	11006@H04	2481.65	195.136	34935.8	257.673	669.259	11253.8	2722.46	310221	362737	52515.8
11006@H05	GEM	2669	0.0200336	0.0325172	0.553829	0.0841203	0.0743279	0.117292	0.0316238	0.0862559	4.06984	3.06753	1.75144	0.553829	3	-1.06984	1.06984	5711.33	4.06216	-0.007686	0.007686	0.00188852	11006@H05	124.895	225.226	3328.57	460.717	355.977	718.816	172.499	324.633	5711.33	5386.7
11006@H06	BLVRA	644	0.0107783	0.0633835	0.00388169	0.0252997	0.0687087	0.0422302	0.0285416	0.757176	7.10452	3.32573	1.82366	0.757176	8	0.895484	0.895484	211805	6.60774	-0.496779	0.496779	0.0699244	11006@H06	3197.39	23624.4	1069.86	6739.85	15725.7	13976.2	7358.71	140113	211805	71692.2
11006@H07	ZDHHC16	84287	0.0600616	0.268061	0.154055	0.281443	0.000150119	0.0582508	6.64565e-05	0.177913	3.95814	4.84546	2.20124	0.281443	4	0.0418579	0.0418579	194655	2.62418	-1.33396	1.33396	0.337018	11006@H07	12113.8	67693.9	32511.4	49203.6	21.2386	12883.6	10.769	20216.4	194655	174438
11006@H08	MR1	3140	0.00781814	0.0670006	0.444801	0.408747	0.000735842	0.0679301	0.000419249	0.00254821	3.54579	0.893861	0.945442	0.444801	3	-0.54579	0.54579	104292	4.83148	1.28569	1.28569	0.362596	11006@H08	784.149	8152.21	49749.3	37841	56.9407	7516.3	37.0476	154.772	104292	104137
11006@H09	TTC35	9694	2.94708e-05	7.13116e-05	4.08759e-05	3.48498e-05	0.190944	0.349554	3.19527e-05	0.459294	6.72705	1.50193	1.22553	0.459294	8	1.27295	1.27295	28111.5	6.33456	-0.392485	0.392485	0.0583444	11006@H09	1	2.37304	1	1	5154.74	13157.1	1	9793.38	28111.5	18318.2
11006@H10	GNB3	2784	0.0489687	0.00283947	0.00341625	0.635058	0.2892	0.00307626	0.00124566	0.0161955	4.20787	0.984126	0.992031	0.635058	4	-0.207871	0.207871	62519.9	4.97411	0.766241	0.766241	0.182097	11006@H10	3483.7	220.551	214.421	41822.2	15810.3	200.969	76.7058	691.046	62519.9	61828.8
11006@H11	C1orf183	55924	0.000692952	0.00237183	0.0835242	0.00215335	0.095287	0.162471	0.139365	0.514134	6.80451	2.45955	1.56829	0.514134	8	1.19549	1.19549	129394	6.82365	0.0191355	0.0191355	0.00281218	11006@H11	107.622	435.793	14476.8	299.278	11504	32918.3	19644	50008.3	129394	79385.8
11007@A01	PIGC	5279	0.0197243	0.0648809	0.219322	0.279118	0.0898023	0.125998	0.0451671	0.155987	4.69299	3.67222	1.9163	0.279118	4	-0.692993	0.692993	847333	5.13445	0.441459	0.441459	0.0940678	11007@A01	17734	70770.4	219490	218344	63486.2	142106	36159.4	79243.1	847333	768090
11007@A02	CNN1	1264	0.0209615	0.0167902	0.085771	0.0667561	0.13948	0.136611	0.101553	0.432077	6.26343	3.73159	1.93173	0.432077	8	1.73657	1.73657	900986	6.28368	0.0202505	0.0202505	0.00323314	11007@A02	21788.9	21687.9	103190	62976.1	121781	214950	107662	246950	900986	654036
11007@A03	ZC3H8	84524	2.28033e-05	0.0238311	3.16282e-05	2.69654e-05	0.0239487	0.20313	2.47237e-05	0.748984	7.37846	1.50203	1.22557	0.748984	8	0.621543	0.621543	31768.6	7.06871	-0.309747	0.309747	0.0419799	11007@A03	1	1171.15	1	1	835.342	9007.69	1	20750.4	31768.6	11018.2
11007@A04	SLC25A6	293	0.00586379	0.008923	0.00203432	0.107115	0.101249	0.167655	0.110589	0.49657	6.71714	2.41997	1.55562	0.49657	8	1.28286	1.28286	832819	5.099	-1.61814	1.61814	0.240897	11007@A04	6261.01	10547.6	1841.28	98304.4	84857.2	246439	104273	280296	832819	552523
11007@A05	DPPA2	151871	0.0965323	0.229326	0.524417	5.12434e-05	6.32372e-05	0.142828	0.0011108	0.00567219	3.03908	2.05926	1.43501	0.524417	3	-0.0390753	0.0390753	25166.4	3.4002	0.361125	0.361125	0.118827	11007@A05	2309.63	6455.35	13052.6	1	1.16396	3242.53	23.3451	80.8261	25166.4	25085.6
11007@A06	MYOZ1	58529	0.0598345	0.120441	0.260445	0.285376	0.0573106	0.0504909	0.0253144	0.140787	4.11655	4.00683	2.00171	0.285376	4	-0.116553	0.116553	1.06017e+06	4.72389	0.607339	0.607339	0.147536	11007@A06	64302.1	166747	330350	276820	49057.1	65584	21523.7	85787.7	1.06017e+06	974384
11007@A07	TCEA2	6919	0.0131678	0.0686638	0.177237	0.246545	0.0758711	0.146536	0.0217342	0.250246	5.08106	4.26326	2.06477	0.250246	8	2.91894	2.91894	676486	5.04768	-0.0333814	0.0333814	0.00656977	11007@A07	9072.09	61739.4	145150	160021	44755	136524	12499.2	106725	676486	569761
11007@A08	SURF1	6834	0.0111504	0.00348508	0.0539381	0.0160901	0.0223863	0.0872332	0.164054	0.641663	7.16131	2.28878	1.51287	0.641663	8	0.838693	0.838693	973547	5.15801	-2.00329	2.00329	0.279738	11007@A08	14506.4	5135.14	75054.4	18005.4	23491.5	143297	206755	487303	973547	486245
11007@A09	HSD17B11	51170	0.00566124	0.049848	0.281441	0.193801	0.180532	0.107596	0.0418822	0.139238	4.6802	3.28478	1.8124	0.281441	3	-1.6802	1.6802	686483	3.97531	-0.704895	0.704895	0.150612	11007@A09	3951.7	49307.9	222973	131531	106489	90942.2	25009.6	56276.9	686483	630206
11007@A10	MRCL	283971	0.00554307	0.0065231	0.0141487	0.00088506	0.0562141	0.0284006	0.117659	0.770626	7.50467	1.36616	1.16883	0.770626	8	0.495326	0.495326	427189	5.05585	-2.44882	2.44882	0.326306	11007@A10	3679.89	5308.97	10280.1	518.637	30600.9	24008.4	67017.7	285774	427189	141415
11007@A11	NOSIP	51070	0.0261681	0.0513524	0.220486	0.152582	0.116338	0.0985065	0.0648909	0.269676	5.18503	4.6663	2.16016	0.269676	8	2.81497	2.81497	955586	5.29865	0.113623	0.113623	0.0219136	11007@A11	26971.7	66227.8	275470	136781	99814.5	129778	60269.9	160272	955586	795314
11007@A12	GK5	256356	0.0222637	0.0424983	0.149254	0.215321	0.184313	0.164283	0.0975086	0.124559	5.0026	3.22638	1.79621	0.215321	4	-1.0026	1.0026	1.13838e+06	4.42227	-0.580326	0.580326	0.116005	11007@A12	26547.2	58590.4	204420	248861	185083	241728	91030.3	82121.5	1.13838e+06	1.05626e+06
11007@B02	CPSF3L	54973	0.0316224	0.109042	0.228911	0.177277	0.14682	0.0206033	0.0913503	0.194374	4.69771	4.62425	2.15041	0.228911	3	-1.69771	1.69771	355322	4.95059	0.252877	0.252877	0.0538299	11007@B02	12648.8	52738.8	99620.4	60806.7	45607.8	9937.8	30259.8	43701.8	355322	311620
11007@B03	DNASE1L1	1774	0.0309019	0.00433993	0.00742947	0.20049	0.0160321	0.134996	0.0634564	0.542354	6.537	3.67135	1.91608	0.542354	8	1.463	1.463	201162	5.0032	-1.53379	1.53379	0.234633	11007@B03	7864.76	1288.33	1862.44	46609.9	3066.05	43117.4	13519.1	83834.1	201162	117328
11007@B04	MRPL1	65008	0.139622	0.380999	0.00142065	6.44836e-05	6.84847e-05	0.0933997	0.157831	0.226594	4.38445	8.05387	2.83793	0.380999	2	-2.38445	2.38445	17805.3	1.01301	-3.37144	3.37144	0.768953	11007@B04	2766.36	8227.15	20.5176	1	1	1602.71	2607.16	2579.39	17805.3	15225.9
11007@B06	DGCR8	54487	0.00273731	0.0871263	0.00241561	0.0691358	0.138534	0.123223	0.0940092	0.482819	6.4134	3.75365	1.93744	0.482819	8	1.5866	1.5866	188460	5.40693	-1.00647	1.00647	0.156932	11007@B06	615.141	25227.9	515.532	14230.1	26572.5	34654.4	19029.1	67615.1	188460	120845
11007@B07	RALGPS1	9649	0.0119921	0.00102012	0.370597	0.271311	0.0652584	0.189785	9.9305e-06	0.0900261	4.39635	2.59042	1.60948	0.370597	3	-1.39635	1.39635	113022	4.99603	0.599679	0.599679	0.136404	11007@B07	1349.05	118.798	46162.6	28163.6	5954.84	25093.7	1	6178.6	113022	106844
11007@B08	SCML4	256380	0.0279272	0.0502693	0.250463	0.153594	0.0922011	0.114633	0.0594492	0.251463	5.07089	4.66528	2.15993	0.251463	8	2.92911	2.92911	473182	6.41064	1.33976	1.33976	0.264206	11007@B08	13792.6	31614.6	146218	70113.6	36154.8	73240.8	26673.3	75374.7	473182	397808
11007@B09	NMI	9111	0.0134152	0.0754656	0.00757666	2.85126e-05	3.01639e-05	0.0972897	2.61571e-05	0.806168	7.22061	3.34598	1.8292	0.806168	8	0.779394	0.779394	31467.6	4.02838	-3.19222	3.19222	0.442099	11007@B09	568.099	3692.32	358.67	1	1	5731.45	1	21114	31467.6	10353.5
11007@B10	CDK5R1	8851	0.151909	0.147566	0.32838	0.136024	0.0983857	0.0220047	0.0540164	0.0617139	3.47206	3.66708	1.91496	0.32838	3	-0.47206	0.47206	509127	4.66426	1.19221	1.19221	0.343371	11007@B10	79621.8	102142	173209	58816.7	41044.9	12633.3	23468.9	18190.1	509127	490937
11007@B11	CCDC24	149473	0.101328	0.0784622	0.369691	0.192071	0.0623977	0.0487109	0.0500379	0.0973007	3.86854	3.84261	1.96026	0.369691	3	-0.868536	0.868536	433000	5.0288	1.16027	1.16027	0.299924	11007@B11	43067	41209.4	188435	71144.6	20370	27753.9	17682	23337.9	433000	409662
11007@B12	CAPN3	825	0.0442679	0.137308	0.258791	0.138713	0.0928159	0.0993251	0.0663469	0.162433	4.47403	4.66789	2.16053	0.258791	3	-1.47403	1.47403	719205	4.83084	0.356811	0.356811	0.0797517	11007@B12	31102.4	134994	212342	88919.5	56193.5	88104.4	39218.7	68330.8	719205	650875
11007@C01	FSD1	79187	0.119713	0.109971	0.205409	0.173621	0.0959875	0.0803556	0.0500161	0.164927	4.28197	5.14959	2.26927	0.205409	3	-1.28197	1.28197	1.18705e+06	4.99977	0.717808	0.717808	0.167635	11007@C01	149227	176448	293823	182109	97426.4	119626	54344	114051	1.18705e+06	1.073e+06
11007@C02	AASDHPPT	60496	1.37901e-06	0.00264212	1.91268e-06	0.012434	0.0173743	0.134442	0.14351	0.689593	7.46987	0.850791	0.922383	0.689593	8	0.530126	0.530126	589101	5.70778	-1.7621	1.7621	0.235894	11007@C02	1	2176.14	1	8308.63	10671.3	134863	109020	324060	589101	265041
11007@C03	PPP2CB	5516	0.00180402	0.00187802	0.756444	0.141242	0.00267157	0.0912994	0.000925669	0.00373489	3.43737	0.899604	0.948474	0.756444	3	-0.437375	0.437375	111646	4.31034	0.872963	0.872963	0.253962	11007@C03	176.927	211.192	87689.3	12713.7	202.311	10349.8	79.8747	222.48	111646	111423
11007@C04	GPN2	54707	0.0554023	0.010603	0.109041	0.114369	0.123082	0.143856	0.132114	0.311533	5.75681	4.43574	2.10612	0.311533	8	2.24319	2.24319	311755	4.99541	-0.7614	0.7614	0.132261	11007@C04	20349.4	4305.86	41425.5	36230.3	35841	67129.4	40526.7	65946.8	311755	245808
11007@C05	FAM108A1	81926	0.0975232	0.114518	0.218524	0.0801159	0.0674464	0.03783	0.0601992	0.323843	4.87895	6.72381	2.59303	0.323843	8	3.12105	3.12105	198183	4.9967	0.117748	0.117748	0.0241338	11007@C05	21959.6	32348.3	53361	15243.4	11361.3	11606.5	10832.6	41470.7	198183	156713
11007@C06	MRPL4	51073	0.0123556	0.00115127	0.00313015	0.00186239	0.023137	0.0209183	0.0403914	0.897054	7.73186	1.01532	1.00763	0.897054	8	0.268136	0.268136	231543	6.30835	-1.42351	1.42351	0.18411	11007@C06	4426.19	471.07	1092.61	575.016	6186.62	9840.52	12164.2	196787	231543	34756.2
11007@C07	C14orf100	51528	0.0141856	0.0935849	0.454854	0.228013	0.156343	0.0526042	3.04974e-05	0.000385067	3.5786	1.15248	1.07354	0.454854	3	-0.578603	0.578603	220555	4.962	1.3834	1.3834	0.386575	11007@C07	2983.26	24429.2	110163	44193.7	26693.5	12037.2	5.68212	48.5006	220555	220506
11007@C08	RNF126	55658	0.267549	0.157254	0.0889256	0.270404	0.00312915	0.0119938	0.00190368	0.198841	3.62211	6.23278	2.49655	0.270404	4	0.37789	0.37789	145588	2.06692	-1.55519	1.55519	0.429361	11007@C08	42115	32727.4	14186.6	36469.4	345.934	1863.39	238.676	17641.8	145588	127946
11007@C09	CIAPIN1	57019	0.000912973	0.00383318	0.0829098	0.0201057	0.0431324	0.0368332	0.0675861	0.744687	7.20499	2.54823	1.59632	0.744687	8	0.795011	0.795011	495690	4.42595	-2.77904	2.77904	0.385711	11007@C09	644.68	3021.54	64970.9	12526.4	23155.3	30182.9	40192.6	320996	495690	174694
11007@C10	UBXN1	51035	0.0273371	0.0556531	0.0749797	0.000238924	0.168162	0.128397	0.101334	0.443899	6.23626	4.23892	2.05886	0.443899	8	1.76374	1.76374	318108	5.41205	-0.824201	0.824201	0.132163	11007@C10	10176.2	26096.1	30170.3	75.5453	53927.3	60917	34727.9	102018	318108	216090
11007@C12	DHRS1	115817	0.002301	0.0166146	0.0736186	0.16129	0.133531	0.191841	0.107839	0.312965	5.97884	3.12387	1.76745	0.312965	8	2.02116	2.02116	895457	5.92146	-0.0573802	0.0573802	0.00959722	11007@C12	2223.16	20844	84414.7	147633	110770	239696	105700	184177	895457	711280
11007@D01	DIMT1L	27292	3.62581e-06	0.0125029	0.185088	0.280492	0.0368435	0.12681	0.116262	0.241998	5.39714	3.74555	1.93534	0.280492	4	-1.39714	1.39714	264813	5.46248	0.065342	0.065342	0.0121068	11007@D01	1	4080.05	58160.8	74360.7	9169.11	43948.2	32687.5	42406.1	264813	222407
11007@D02	C7orf42	55069	9.13928e-06	0.167804	1.757e-05	1.08074e-05	0.429947	0.167498	9.90897e-06	0.234703	5.36813	3.65481	1.91175	0.429947	5	-0.368134	0.368134	98904.3	4.84713	-0.520999	0.520999	0.0970541	11007@D02	1	23639.1	1.40045	1	37701.5	21368.8	1	16190.5	98904.3	82713.8
11007@D03	KCTD17	79734	0.0568631	0.000862788	0.0135291	0.108832	0.117185	0.0643806	0.137298	0.501049	6.47619	4.02439	2.00609	0.501049	8	1.52381	1.52381	110258	5.25154	-1.22466	1.22466	0.189102	11007@D03	8544.11	132.249	1849.9	14110.8	13284.5	10820.5	17192	44324.3	110258	65934.1
11007@D04	DDRGK1	65992	0.0122552	0.00051823	0.00323607	0.0173799	0.108911	0.139238	0.0968292	0.621632	7.12337	1.84364	1.35781	0.621632	8	0.876635	0.876635	496153	5.9734	-1.14996	1.14996	0.161435	11007@D04	8092.03	360.958	1959.99	9670.65	51487.1	131532	55006.6	238044	496153	258109
11007@D05	PITX1	5307	0.0334256	0.0552629	0.262614	0.113768	0.0833092	0.0675881	0.00924216	0.37479	5.27195	5.6001	2.36645	0.37479	8	2.72805	2.72805	44156.5	4.50261	-0.769341	0.769341	0.145931	11007@D05	1770.91	3371.35	14379.6	5272.71	3325.25	3844.01	412.45	11780.2	44156.5	32376.3
11007@D06	RDH12	145226	0.0131943	0.0201368	0.129452	0.160771	0.269906	0.249418	0.0534159	0.103707	5.13451	2.44927	1.56501	0.269906	5	-0.134507	0.134507	675763	4.88379	-0.250718	0.250718	0.04883	11007@D06	9204.16	16031.3	98464.3	105609	160358	215296	29770.4	41029.9	675763	634733
11007@D07	YIPF2	78992	0.00806558	0.019127	0.00399258	0.0566174	0.0488758	0.0663035	0.026352	0.770666	7.27676	2.29785	1.51587	0.770666	8	0.72324	0.72324	449421	5.50837	-1.76839	1.76839	0.243019	11007@D07	5022.23	14829.6	2482.74	31931.2	21918.2	53575.3	13737.9	305924	449421	143497
11007@D08	RPLP0	6175	9.13422e-05	0.00364622	0.0211682	0.000112246	0.000521469	0.013652	0.001628	0.959181	7.8407	0.702293	0.838029	0.959181	8	0.159303	0.159303	236032	5.20407	-2.63663	2.63663	0.336275	11007@D08	32.9569	1464.64	7348.39	34.8052	148.925	5277.41	523.157	221202	236032	14830.3
11007@D09	NFKBIA	4792	0.0700036	0.193683	0.23835	0.246232	0.0980435	0.0766824	0.040793	0.0362129	3.68291	2.89389	1.70114	0.246232	4	0.317088	0.317088	300374	4.12944	0.44653	0.44653	0.121244	11007@D09	20435.3	71200.8	84300.6	63067.2	21582	24293.3	9552.15	5942.78	300374	294431
11007@D10	FYTTD1	84248	0.0831317	0.0573582	0.0611797	0.260036	0.430738	0.107519	1.46653e-05	2.20841e-05	4.22062	1.85143	1.36067	0.430738	5	0.779383	0.779383	71991.2	4.90453	0.683911	0.683911	0.16204	11007@D10	6601.41	5183.02	4456.52	18111.2	28780.7	8856.39	1	1	71991.2	71990.2
11007@D11	RDH11	51109	0.000208576	0.0781628	0.233351	0.237819	0.174484	0.0383746	8.87217e-05	0.237511	4.81124	4.01873	2.00468	0.237819	4	-0.811241	0.811241	59521.5	5.4014	0.590159	0.590159	0.122662	11007@D11	13.8417	6236.62	16625.7	14746.3	9151.05	2888.89	5.3453	9853.77	59521.5	49667.8
11007@D12	RDH11	51109	0.000778954	0.0845784	0.204033	0.224957	0.18976	0.0454388	0.000724626	0.249729	4.9062	4.10186	2.0253	0.249729	8	3.0938	3.0938	43985.7	5.39719	0.490987	0.490987	0.100075	11007@D12	38.8335	5150.63	10674.7	10368.7	7430.56	2553.57	32.3878	7736.33	43985.7	36249.4
11007@E01	APEX1	328	0.00596969	0.0135377	0.0986619	0.0388172	0.00131494	0.0299885	0.0333724	0.778338	7.13111	3.27769	1.81044	0.778338	8	0.868887	0.868887	556530	4.77741	-2.3537	2.3537	0.330061	11007@E01	4951.28	12651.4	87673.7	27254.9	779.435	30607.6	23216.2	369396	556530	187135
11007@E02	MAGEA11	4110	0.000104247	0.0961536	1.75581e-05	0.216787	0.101174	0.0505532	1.37252e-05	0.535198	6.15047	4.6277	2.15121	0.535198	8	1.84953	1.84953	63746.5	4.46318	-1.6873	1.6873	0.274336	11007@E02	8.40326	10099.7	1	16198.9	6376.82	4108.5	1	26952.2	63746.5	36794.3
11007@E03	JTV1	7965	2.33516e-05	0.00887604	8.72188e-05	0.0814045	0.00884248	0.0392542	0.0526017	0.808911	7.46289	1.62605	1.27517	0.808911	8	0.537111	0.537111	329960	6.54931	-0.913577	0.913577	0.122416	11007@E03	10.9317	5058.39	33.595	36352	3316.71	22152.3	22909.2	240127	329960	89833.1
11007@E04	EIF3G	8666	0.000434555	0.000682805	0.0534209	0.00140689	0.00158807	0.0178584	0.0164757	0.908133	7.66317	1.39266	1.18011	0.908133	8	0.336828	0.336828	223007	6.72645	-0.936722	0.936722	0.122237	11007@E04	153.627	272.681	20862.2	447.841	434.041	7265.13	5093.31	188478	223007	34528.9
11007@E05	SCAMP3	10067	0.0028082	0.0184235	0.145246	0.119482	0.156874	0.186878	0.091293	0.278995	5.72997	3.44136	1.85509	0.278995	8	2.27003	2.27003	626397	4.99049	-0.739477	0.739477	0.129054	11007@E05	1756.08	14300.8	115721	74840.8	84925	177088	49904.7	107861	626397	518536
11007@E06	SLC22A24	283238	0.000121664	0.00174238	0.210722	0.000193875	2.62665e-05	0.130668	1.17118e-05	0.656514	6.67288	4.10152	2.02522	0.656514	8	1.32712	1.32712	72788.8	6.68775	0.0148717	0.0148717	0.00222867	11007@E06	11.3962	176.34	20709.7	15.6771	1.9399	13236.5	1	38636.2	72788.8	34152.6
11007@E07	AKR1C3	8644	0.0448462	0.205979	0.40622	0.0119366	0.0474831	0.0265193	0.0119472	0.245069	4.16392	5.78907	2.40605	0.40622	3	-1.16392	1.16392	52887.7	4.47225	0.308327	0.308327	0.0740472	11007@E07	2504.55	13862.8	23757	572.656	2013.02	1404.7	573.991	8199.05	52887.7	44688.7
11007@E08	AKR1C2	1646	0.111657	0.0447868	0.00416916	0.0919221	0.0651937	0.228914	0.112208	0.341148	5.79553	5.41342	2.32668	0.341148	8	2.20447	2.20447	116820	4.50149	-1.29404	1.29404	0.223282	11007@E08	16082.5	6808.69	453.495	10792.7	6684.22	36231.3	12629.1	27137.7	116820	89682
11007@E09	CCNH	902	0.00893466	0.0892934	0.306101	0.0734495	0.225284	0.0760878	0.139385	0.0814646	4.60998	3.45914	1.85988	0.306101	3	-1.60998	1.60998	104184	2.4636	-2.14638	2.14638	0.465594	11007@E09	957.86	14184	35404.1	7071.45	19380.6	8679.62	13152.3	5354.34	104184	98829.9
11007@E10	DNAJB2	3300	0.002193	0.00100099	0.0756184	0.00595919	0.00501464	0.0437875	0.022806	0.84362	7.45129	2.0713	1.4392	0.84362	8	0.548711	0.548711	248669	5.48466	-1.96663	1.96663	0.263931	11007@E10	777.918	424.254	31944.9	1928.54	1356.89	20150.2	6952.23	185134	248669	63534.9
11007@E11	FAM49B	51571	0.021054	0.0245199	0.000102906	0.156207	0.0946256	0.000187574	2.41708e-05	0.703279	6.79589	3.81875	1.95416	0.703279	8	1.20411	1.20411	50606.9	6.5013	-0.294585	0.294585	0.0433475	11007@E11	1523.47	2042.67	5.6309	10270.4	5304.26	10.3586	1.55997	31448.6	50606.9	19158.3
11007@E12	LRFN4	78999	0.0451141	0.0311233	0.175158	0.010878	0.0390067	0.0801926	0.00400218	0.614525	6.29675	5.65881	2.37882	0.614525	8	1.70325	1.70325	11980.5	5.0347	-1.26205	1.26205	0.200429	11007@E12	715.498	569.855	2766.15	150.742	478.748	1293.48	55.4552	5950.56	11980.5	6029.93
11007@F01	AKR1A1	10327	0.0011686	0.00412954	0.0171644	0.0229474	0.011168	0.0459459	0.0741435	0.823333	7.58989	1.19244	1.09199	0.823333	8	0.410108	0.410108	513250	7.03781	-0.552082	0.552082	0.0727391	11007@F01	854.259	3512.2	12830	15399.2	6359.89	40826	50564.1	382904	513250	130346
11007@F02	PEX10	5192	0.0331741	0.0893116	0.185262	0.17176	0.111505	0.110413	0.0613403	0.237233	5.00188	4.73827	2.17676	0.237233	8	2.99812	2.99812	793601	5.34775	0.34587	0.34587	0.069148	11007@F02	28251.3	92945.8	184239	123497	79726.4	119092	48256.9	117593	793601	676008
11007@F03	GBL	64223	0.0116988	0.0293589	0.0815072	0.0277521	0.305338	0.125073	0.102481	0.316792	5.95477	3.27973	1.811	0.316792	8	2.04523	2.04523	57154.8	4.92184	-1.03293	1.03293	0.173462	11007@F03	813.216	2679.64	5951.41	1724.66	15834.6	10513.5	6128.49	13509.3	57154.8	43645.5
11007@F04	GNB1L	54584	0.0132465	0.0180392	0.285299	0.295609	0.180414	0.0762713	0.000335299	0.130786	4.49599	2.81176	1.67683	0.295609	4	-0.495988	0.495988	259123	4.94782	0.451835	0.451835	0.100497	11007@F04	3600.09	5736.62	88040.8	73618.3	40716.7	26148.6	77.4227	21184.8	259123	237939
11007@F06	C19orf62	29086	0.00159198	0.010666	7.88563e-05	4.78515e-05	0.055977	0.00218247	0.0592622	0.870194	7.69272	0.942082	0.970609	0.870194	8	0.307284	0.307284	410476	7.47704	-0.21568	0.21568	0.0280369	11007@F06	986.421	7991.11	41.2207	25.6118	27107.5	1305.08	32168.2	340850	410476	69625.2
11007@F07	DFFA	1676	3.50028e-05	0.015768	0.090096	0.0212543	0.0273711	0.0956457	0.0791316	0.670698	7.01711	2.90382	1.70406	0.670698	8	0.982887	0.982887	565832	5.06405	-1.95306	1.95306	0.278328	11007@F07	26.0309	14828.1	79292.6	14671.8	17194	96500.2	52286.6	291033	565832	274799
11007@F08	ACAA1	30	0.150477	0.15842	0.261603	0.240737	0.108829	0.0616279	0.0117687	0.0065373	3.26367	2.27324	1.50773	0.261603	3	-0.263668	0.263668	567139	4.62589	1.36222	1.36222	0.417388	11007@F08	82917.8	106733	161409	121579	46948	40683.8	4923.43	1945.05	567139	565194
11007@F09	PARP11	57097	0.000193086	0.00014657	0.000476479	3.8395e-05	4.05956e-05	4.70942e-05	3.52031e-05	0.999023	7.99498	0.0278278	0.166817	0.999023	8	0.00501818	0.00501818	19526	7.72229	-0.272691	0.272691	0.0341078	11007@F09	5.98119	4.4879	11.4012	1	1	1	1	19500.1	19526	25.8703
11007@F10	EIF2S2	8894	5.60393e-05	4.01364e-05	0.0939425	0.000126433	0.279329	0.0480575	0.0617017	0.516747	6.53334	2.97159	1.72383	0.516747	8	1.46666	1.46666	93221.9	5.79035	-0.742998	0.742998	0.113724	11007@F10	6.93147	4.91437	12091.5	13.4093	27628.3	6211.39	6834.16	40431.4	93221.9	52790.5
11007@F11	GYG1	2992	0.0151727	0.00208448	0.00265312	0.0132969	0.192719	0.0118217	0.0021758	0.760076	7.21085	2.25877	1.50292	0.760076	8	0.789146	0.789146	332.866	5.25331	-1.95755	1.95755	0.271473	11007@F11	7.63154	1	1	5.67907	76.3864	4.61899	1	235.55	332.866	97.316
11007@G01	COPS5	10987	0.0151466	0.00498664	0.00477975	0.0774035	0.0920237	0.22563	0.0784249	0.501605	6.72478	2.46264	1.56928	0.501605	8	1.27522	1.27522	268452	5.01154	-1.71325	1.71325	0.254766	11007@G01	4870.94	1764.9	1348.83	22594.4	25188.6	91307.4	21816.7	99560.3	268452	168892
11007@G02	CTSH	1512	0.0942147	0.0342167	0.175569	0.0119993	0.000496626	0.00899904	0.0195217	0.654983	6.17034	7.14189	2.67243	0.654983	8	1.82966	1.82966	253540	4.75846	-1.41188	1.41188	0.228817	11007@G02	32921.9	13350.5	64230.1	3407.74	120.927	2830.87	5600.72	131077	253540	122463
11007@G04	XRCC4	7518	4.22716e-05	0.0656504	0.000283176	4.93814e-05	5.28521e-05	5.78919e-05	4.58316e-05	0.933818	7.60387	2.21719	1.48902	0.933818	8	0.396132	0.396132	15755.8	6.59158	-1.01229	1.01229	0.133128	11007@G04	1	1799.29	5.35713	1	1	1	1	13946.2	15755.8	1809.65
11007@G05	ST6GALNAC5	81849	0.000539275	0.000182562	0.000105679	0.107066	0.081022	0.0640294	0.17678	0.570275	7.01843	1.94732	1.39546	0.570275	8	0.981568	0.981568	626810	6.84853	-0.169904	0.169904	0.0242082	11007@G05	457.643	171.579	77.8175	86088.5	53603.4	70544.2	129158	286709	626810	340101
11007@G06	BTN2A2	10385	0.00604016	0.144554	0.3704	0.0144363	0.178848	0.000861569	0.051897	0.232962	4.59048	5.03107	2.24301	0.3704	3	-1.59048	1.59048	54745.3	6.87647	2.28598	2.28598	0.497983	11007@G06	361.126	10462.6	23802.8	754.061	8123.39	44.1894	2723.86	8473.28	54745.3	46272.1
11007@G07	TALDO1	6888	0.00316398	0.0155515	0.0310862	4.12596e-06	0.00203996	0.038424	0.0839447	0.825785	7.56218	1.55643	1.24757	0.825785	8	0.437817	0.437817	332311	4.69619	-2.866	2.866	0.378991	11007@G07	1497.43	9951.99	15321.5	1.60585	751.952	21209	34754.3	248823	332311	83487.8
11007@G08	SLFN5	162394	0.00812489	0.00736027	0.0537755	0.0301254	0.0965808	0.125481	0.0629264	0.615625	6.90595	2.72662	1.65125	0.615625	8	1.09405	1.09405	412795	4.87488	-2.03108	2.03108	0.294105	11007@G08	4280.87	5474.73	30283.4	14360.6	44205.5	87606	31160.9	195423	412795	217372
11007@G09	SCAMP1	9522	0.0711643	0.044378	0.00014244	0.138887	0.112127	0.132067	0.0912399	0.409995	5.98757	4.88918	2.21115	0.409995	8	2.01243	2.01243	403105	3.98307	-2.0045	2.0045	0.334777	11007@G09	36666.3	25398.9	52.209	63947.7	44316	77331.3	38350.9	117042	403105	286063
11007@G11	LSP1	4046	0.0069203	0.00344886	0.0124283	0.0416379	0.0125199	0.00696865	0.0279903	0.888086	7.62268	1.46634	1.21093	0.888086	8	0.377316	0.377316	276265	5.32785	-2.29483	2.29483	0.301053	11007@G11	3029.93	1766.49	5583.32	16343.4	4165.61	3330.15	10413.9	231632	276265	44632.8
11007@H01	DHRS7	51635	0.0119083	0.0300917	0.284442	0.298134	0.0649197	0.125046	0.00661521	0.178843	4.66988	3.54937	1.88398	0.298134	4	-0.669878	0.669878	440320	4.39792	-0.271959	0.271959	0.0582368	11007@H01	5701.1	15747.9	144686	133130	23543.4	67379.9	2498.17	47634	440320	392686
11007@H02	GNB2	2783	0.00953368	0.00399442	0.0506029	0.0483724	0.039456	0.103484	0.113353	0.631203	7.0241	2.58	1.60624	0.631203	8	0.975896	0.975896	1.04054e+06	5.33869	-1.68542	1.68542	0.239948	11007@H02	12234.3	6439.9	70303.6	53791	40897.4	190155	141909	524806	1.04054e+06	515731
11007@H03	NONO	4841	0.00143962	0.0413801	0.277204	3.83206e-05	0.181347	0.0780806	0.0224829	0.398028	5.63278	4.85416	2.20321	0.398028	8	2.36722	2.36722	134500	5.4842	-0.148583	0.148583	0.0263783	11007@H03	222.159	7775.17	49079.8	4.99721	22017.5	13956.9	3060.69	38382.3	134500	96117.3
11007@H05	SNX15	29907	0.00904597	0.000493211	0.124209	0.146145	0.19817	0.0828664	0.114623	0.324447	5.85323	3.52554	1.87764	0.324447	8	2.14677	2.14677	407542	6.24834	0.395108	0.395108	0.0675026	11007@H05	4233.59	255.478	65836.7	63893.4	73150.5	58896.7	47973.1	93302.4	407542	314239
11007@H06	CDCP1	64866	0.0261774	0.000183156	0.0333487	0.161946	0.0545313	0.00506568	0.0251509	0.693597	6.80225	3.81575	1.95339	0.693597	8	1.19775	1.19775	139523	3.86005	-2.94221	2.94221	0.432534	11007@H06	5335.4	37.538	6561.92	29334.4	8193.94	959.725	4258.45	84842	139523	54681.4
11007@H07	MBOAT7	79143	0.127894	0.157984	0.340415	0.106416	0.0191891	0.000421309	0.043814	0.203867	3.92688	5.79512	2.4073	0.340415	3	-0.926876	0.926876	322958	4.7663	0.839421	0.839421	0.213763	11007@H07	36428.7	69186.9	132274	30106.3	4778.99	112.912	11582.6	38487.3	322958	284470
11007@H08	CCDC82	79780	0.00709643	3.33577e-05	2.88141e-05	2.45662e-05	0.134232	0.147598	0.12241	0.588577	7.12958	1.5133	1.23016	0.588577	8	0.870419	0.870419	36620.5	6.57293	-0.556653	0.556653	0.0780766	11007@H08	349.694	1.56066	1	1	5145.16	7909.73	5312.64	17899.7	36620.5	18720.8
11007@H09	OGG1	4968	0.0163673	0.0140658	0.0420944	0.00227112	0.157581	0.104172	0.0956992	0.567749	6.80469	2.89892	1.70262	0.567749	8	1.19531	1.19531	439463	4.65815	-2.14654	2.14654	0.315451	11007@H09	10454.8	11043.2	26320.1	1210.84	79725.8	78023.9	47866.4	184818	439463	254645
11007@H10	XRCC3	7517	0.0906386	0.0739834	0.318336	0.196159	0.111287	0.0549774	0.0485873	0.106031	4.05291	3.8922	1.97287	0.318336	3	-1.05291	1.05291	551547	4.81246	0.759553	0.759553	0.187409	11007@H10	49240.3	50322.4	205670	100285	49170.6	43081.1	21083.4	32694.1	551547	518853
11007@H11	#N/A	#N/A	0.0451821	0.165916	0.329638	0.0684201	0.0680817	0.137222	0.0877703	0.0977703	4.1999	4.33121	2.08116	0.329638	3	-1.1999	1.1999	206327	6.39883	2.19892	2.19892	0.523566	11007@H11	8745.54	41687.5	74852.9	11748.9	9870.26	33203.8	14978.9	11239.4	206327	195088
11008@A02	SAE1	10055	0.0301625	0.0405936	0.184241	0.086269	0.126768	0.163664	0.0300026	0.338299	5.54139	4.70645	2.16943	0.338299	8	2.45861	2.45861	699220	4.82826	-0.713131	0.713131	0.128692	11008@A02	23221.6	37009	155663	59791.8	75507.8	179547	19732.6	148747	699220	550473
11008@A03	POLR1C	9533	0.0066048	0.0138429	0.139287	0.177721	0.150769	0.252154	0.101356	0.158265	5.40542	2.88273	1.69786	0.252154	6	0.594579	0.594579	544122	4.13815	-1.26727	1.26727	0.234444	11008@A03	3747.48	10547.4	86150.8	90066.2	70351.9	183649	47441.9	52167.4	544122	491955
11008@A05	JUNB	3726	0.0438014	0.0735263	0.316608	0.156692	0.121006	0.0741403	0.0339043	0.180322	4.49722	4.36555	2.08939	0.316608	3	-1.49722	1.49722	367371	4.35139	-0.145829	0.145829	0.0324264	11008@A05	17812.9	34627.3	139847	53826.1	36426.5	33332.8	10774.5	40724.1	367371	326647
11008@A06	HMG20A	10363	0.00569166	0.0337717	0.0993113	0.135943	0.00182726	0.0507442	5.81515e-06	0.672705	6.61022	4.44049	2.10725	0.672705	8	1.38978	1.38978	142384	4.89513	-1.71509	1.71509	0.259461	11008@A06	1131.93	7570.48	19259	23789	274.344	10226.3	1	80131.8	142384	62252.1
11008@A07	HDAC11	79885	0.0229823	0.0711143	0.177268	0.132631	0.249613	0.108143	0.082016	0.156232	4.94843	3.68909	1.9207	0.249613	5	0.0515682	0.0515682	481732	4.94035	-0.0080811	0.0080811	0.00163306	11008@A07	12072.2	45580.4	102885	60420.5	110294	69112.9	34565.4	46801.8	481732	434930
11008@A08	CAPG	822	3.31047e-05	0.00750568	0.000128215	0.000100939	0.000149843	0.0415407	0.0189608	0.931581	7.8512	0.440977	0.664061	0.931581	8	0.148802	0.148802	282871	7.18678	-0.664417	0.664417	0.0846262	11008@A08	14.189	3913.99	47.0455	37.6014	50.3742	22175.9	7376.85	249255	282871	33616
11008@A09	RTDR1	27156	0.0353357	0.0780563	0.018359	1.29478e-05	0.20926	0.176745	8.8816e-05	0.482143	6.21111	4.39093	2.09545	0.482143	8	1.78889	1.78889	78255.8	4.9975	-1.2136	1.2136	0.195393	11008@A09	3346.19	8922.38	1817.6	1	16852.4	19228.7	7.44483	28080.1	78255.8	50175.7
11008@A10	MRPL3	11222	0.000118179	1.71978e-05	2.2467e-05	1.95794e-05	6.51421e-05	0.0635647	1.81234e-05	0.936175	7.87154	0.245645	0.495626	0.936175	8	0.128464	0.128464	39467.1	6.99012	-0.881412	0.881412	0.111975	11008@A10	7.11649	1	1	1	3.114	3976.15	1	35476.7	39467.1	3990.38
11008@A11	FKBPL	63943	0.0481833	0.0454876	0.0893674	0.142355	0.183911	0.179523	0.0951641	0.216008	5.36759	4.04928	2.01228	0.216008	8	2.63241	2.63241	361784	4.06762	-1.29997	1.29997	0.24219	11008@A11	19879.8	21699	37427	49771.2	59854.4	91221.6	31888.5	50042.7	361784	311741
11008@A12	IRF2	3660	0.0153272	0.00487307	0.0141453	0.038725	0.0671689	0.109623	0.0770134	0.673124	7.14008	2.28026	1.51005	0.673124	8	0.859922	0.859922	202940	6.8466	-0.293473	0.293473	0.0411022	11008@A12	4172.63	1512.67	3782.85	9483.97	13934	37333.8	18644.1	114076	202940	88864
11008@B01	ABHD5	51099	0.0103203	6.61665e-06	0.152062	0.0572394	0.0062675	0.255228	0.0677396	0.451137	6.34145	3.61759	1.902	0.451137	8	1.65855	1.65855	137266	5.01073	-1.33073	1.33073	0.209846	11008@B01	1614.13	1	25181.5	8003.4	741.068	48767.8	9265.07	43691.6	137266	93574
11008@B02	TWF2	11344	0.00673042	0.00389002	7.99914e-05	0.000115766	0.00230468	0.016656	0.0486944	0.921529	7.83976	0.584068	0.764244	0.921529	8	0.160237	0.160237	528826	4.41488	-3.42489	3.42489	0.436861	11008@B02	6053.81	4263.09	53.4373	80.6844	1438.09	15307.5	35903.6	465726	528826	63100.2
11008@B04	FPR1	2357	0.0364654	0.158921	0.323269	0.14581	0.112425	0.11666	0.0167888	0.0896596	4.00424	3.45184	1.85791	0.323269	3	-1.00424	1.00424	325333	5.40175	1.39751	1.39751	0.349007	11008@B04	12056	63390.7	114663	41207.4	29686.6	42953.3	4670.9	16705	325333	308628
11008@B07	STRAP	11171	5.9364e-06	0.0340101	8.23378e-06	7.01992e-06	0.203398	8.61044e-06	0.00549271	0.75707	7.18013	2.38889	1.5456	0.75707	8	0.819875	0.819875	116385	7.00633	-0.173797	0.173797	0.0242053	11008@B07	1	6667.58	1	1	27350.3	1	834.17	81529.1	116385	34856.1
11008@B08	ATP6V0D1	9114	0.0524886	0.101274	0.292755	0.197526	0.144111	0.0479198	0.0286956	0.13523	4.21419	3.8821	1.9703	0.292755	3	-1.21419	1.21419	687842	3.72379	-0.490397	0.490397	0.116368	11008@B08	39078.8	97040.6	231939	124309	84595.5	39065.5	16472.4	55341.1	687842	632501
11008@B09	ZPBP	11055	0.384413	8.13554e-05	0.000108632	9.41457e-05	9.95416e-05	0.614313	8.63192e-05	0.000804161	4.07869	5.92495	2.43412	0.614313	6	1.92131	1.92131	13635.8	3.73155	-0.347142	0.347142	0.0851113	11008@B09	5043.85	1	1	1	1	8580.78	1	6.21305	13635.8	13629.6
11008@B10	FAM118B	79607	0.0211769	0.00946509	0.000566806	9.11632e-05	1.20361e-05	0.155263	0.0406067	0.772818	7.4406	1.74288	1.32018	0.772818	8	0.559396	0.559396	170699	7.42305	-0.0175527	0.0175527	0.00235904	11008@B10	4906.17	2487.36	104.216	17.6688	2.1265	44407.7	8085.54	110688	170699	60010.8
11008@B11	ATF4	468	0.0626565	0.00425105	0.0288172	0.000292188	0.0751094	0.00422227	0.0588773	0.765774	7.09799	3.88645	1.97141	0.765774	8	0.902007	0.902007	50331.8	2.85697	-4.24102	4.24102	0.597496	11008@B11	4791.56	345.317	2014.53	18.3442	4268.46	267.228	3787.82	34838.5	50331.8	15493.3
11008@C02	ROM1	6094	0.000763548	0.000915852	0.59745	0.00169193	0.00783954	0.383115	0.00113751	0.00708732	4.20426	2.2302	1.49338	0.59745	3	-1.20426	1.20426	19766	5.00408	0.799825	0.799825	0.190242	11008@C02	14.3418	18.2312	11684.4	27.774	116.258	7803.88	19.2803	81.8768	19766	19684.2
11008@C03	MOAP1	64112	0.00037558	0.000123413	0.000260162	4.93456e-05	5.21738e-05	0.495847	0.000187744	0.503105	7.00309	1.02036	1.01013	0.503105	8	0.996906	0.996906	22031	7.43983	0.436738	0.436738	0.0623635	11008@C03	9.06473	2.91316	4.71402	1	1	14378.8	4.13517	7629.42	22031	14401.6
11008@C04	A4GALT	53947	0.00611794	0.00791824	0.0199507	0.0122579	0.60696	0.26912	0.0346126	0.0430625	5.36715	0.921548	0.959973	0.60696	5	-0.367147	0.367147	34766.5	6.80074	1.43359	1.43359	0.267104	11008@C04	240.288	363.112	743.201	425.47	18594.1	12222.2	1149.59	1028.58	34766.5	33738
11008@C05	MCM10	55388	7.60649e-05	0.0516679	0.0586933	0.000126232	0.184771	0.0880946	0.139451	0.47712	6.52554	3.31385	1.8204	0.47712	8	1.47446	1.47446	141177	6.98331	0.457778	0.457778	0.0701518	11008@C05	13.1814	11230.2	10588.3	18.7664	25533.1	17759	23557.7	52477.2	141177	88700.2
11008@C06	CCNK	8812	0.0017745	0.0087421	0.380249	0.116969	0.13934	0.0727584	4.58035e-05	0.280121	5.00242	4.33906	2.08304	0.380249	3	-2.00242	2.00242	21125.4	5.02423	0.0218031	0.0218031	0.0043585	11008@C06	42.7945	234.278	9684.79	2575.17	2639.48	1756.25	1	4191.61	21125.4	16933.8
11008@C07	OTX1	5013	0.036586	0.0110103	0.229823	0.272371	0.161199	0.106874	0.0608057	0.12133	4.68108	3.21649	1.79346	0.272371	4	-0.681084	0.681084	442797	4.88593	0.204849	0.204849	0.043761	11008@C07	16416.7	5866.77	129769	112284	62049.4	60936.9	22963	32510.8	442797	410286
11008@C09	SIRT6	51548	0.0462138	0.0401308	0.124749	0.0799139	0.145166	0.100776	0.0525892	0.410462	5.80268	5.0405	2.24511	0.410462	8	2.19732	2.19732	29283.6	4.96502	-0.837662	0.837662	0.144358	11008@C09	1650.09	1748.03	4733.02	2541.04	3923.5	4278.02	1591.85	8818.09	29283.6	20465.6
11008@C10	GNAI2	2771	0.0103879	0.0216243	0.195309	0.152099	0.176422	0.116403	0.0199391	0.307815	5.43059	4.07525	2.01873	0.307815	8	2.56941	2.56941	1.07638e+06	5.2612	-0.169384	0.169384	0.0311907	11008@C10	11630.9	32119.5	263479	161693	168824	185698	19307.9	233628	1.07638e+06	842752
11008@D01	PRPSAP1	5635	0.0031316	0.0170984	0.0659148	0.076038	0.0247628	0.0398208	0.0222954	0.750938	7.06554	3.16469	1.77896	0.750938	8	0.934463	0.934463	603354	5.16105	-1.90449	1.90449	0.269546	11008@D01	2703.98	17323.7	60585.2	58282.2	17377.8	39535.7	16571.8	390974	603354	212380
11008@D02	FAM105A	54491	2.83297e-06	0.0208668	0.0474818	0.179195	0.0886256	0.136532	0.158633	0.368664	6.22302	3.15023	1.77489	0.368664	8	1.77698	1.77698	307931	6.96911	0.746095	0.746095	0.119893	11008@D02	1	9065.47	17707.1	60326.3	25019.7	60275.6	52313.6	83222.5	307931	224709
11008@D03	NEUROD1	4760	0.045774	0.0364469	0.150756	0.288942	0.14472	0.148824	0.000240734	0.184297	4.8193	3.72818	1.93085	0.288942	4	-0.819305	0.819305	132311	4.82079	0.00148627	0.00148627	0.000308398	11008@D03	6622.07	6292.02	23245.6	38334.4	16002.2	25680.3	30.2091	16103.9	132311	116207
11008@D04	CDC42EP4	23580	0.000105971	0.00202725	0.0131626	0.00166967	0.0777421	0.0547114	0.024554	0.826027	7.5474	1.17219	1.08268	0.826027	8	0.4526	0.4526	270503	4.39972	-3.14768	3.14768	0.417054	11008@D04	41.1941	901.518	5149.06	610.554	23829.4	25805.3	8428.48	205737	270503	64765.6
11008@D05	NFKBIB	4793	0.0127863	0.010422	0.319853	0.0963832	0.180873	0.0740362	0.0955279	0.210119	5.07695	4.01547	2.00386	0.319853	3	-2.07695	2.07695	112828	5.03587	-0.041084	0.041084	0.00809225	11008@D05	1553.12	1490.09	45229.5	10739.9	17456.2	10714.7	10032.5	15612.3	112828	97216
11008@D06	STOML2	30968	0.0221786	0.0298239	0.0309297	0.103428	0.00429611	0.00668723	0.0839222	0.718734	6.98726	3.7122	1.92671	0.718734	8	1.01274	1.01274	514710	5.15906	-1.8282	1.8282	0.261648	11008@D06	16050.9	26838.8	23801.8	68858.9	2367.07	4980.1	51485.9	320327	514710	194383
11008@D07	LCMT1	51451	0.0310837	0.0335542	0.0358486	0.0687257	0.00837052	0.0397519	0.0362675	0.746398	6.98606	3.96942	1.99234	0.746398	8	1.01394	1.01394	168728	4.85167	-2.13439	2.13439	0.305522	11008@D07	7803.05	9536.17	8388.04	14735.9	1534.93	9231.21	7502.4	109996	168728	58731.7
11008@D08	NDRG2	57447	0.00336102	0.0297763	0.120227	0.0129324	0.0891586	0.22037	0.0744563	0.449718	6.36228	3.52546	1.87762	0.449718	8	1.63772	1.63772	409212	4.92278	-1.4395	1.4395	0.226256	11008@D08	1509.74	16456.4	60888.6	5437.42	32732	138278	28587.6	125322	409212	283890
11008@D09	EIF3F	8665	9.42425e-05	0.00958828	0.0204938	0.000131914	0.000224928	0.045163	0.0512939	0.87301	7.69652	1.00612	1.00306	0.87301	8	0.303481	0.303481	315306	6.91541	-0.781109	0.781109	0.101489	11008@D09	43.2554	5250.04	9640.64	52.8058	80.3911	24445.2	20758.5	255035	315306	60270.8
11008@D10	NOV	4856	0.0628536	0.000169615	0.310165	0.000147243	0.00173686	0.143069	0.282792	0.199068	5.43346	5.12595	2.26406	0.310165	3	-2.43346	2.43346	172488	4.05703	-1.37642	1.37642	0.253323	11008@D10	12062.1	31.1558	63758.7	22.0767	238.407	30765.4	43898.7	21711.3	172488	150777
11008@D11	ASCC1	51008	0.0167921	0.0220352	0.258996	0.0899986	0.171358	0.171474	0.0891237	0.180222	5.14912	3.72071	1.92891	0.258996	3	-2.14912	2.14912	569095	4.07982	-1.0693	1.0693	0.207667	11008@D11	10193.4	14952.2	174191	53859	82577.9	127760	43378.6	62182.7	569095	506912
11008@D12	RNF146	81847	2.71028e-05	0.000310818	0.0371248	0.00380728	0.0311451	0.117493	0.10159	0.708501	7.36708	1.45284	1.20534	0.708501	8	0.63292	0.63292	105789	5.90233	-1.46475	1.46475	0.198824	11008@D12	3.78605	46.4381	5227.14	508.404	3449.85	19986.8	13332.1	63234.7	105789	42554.5
11008@E01	QTRT1	81890	0.0982744	0.125717	0.287969	0.170821	0.033899	0.0581382	0.0301757	0.195005	4.1865	5.29865	2.30188	0.287969	3	-1.1865	1.1865	334802	4.53886	0.352364	0.352364	0.0841668	11008@E01	34298	58371.2	109565	54158.3	8943.05	22703.7	8351.28	38411.9	334802	296391
11008@E03	UCHL5IP	55559	0.0183463	0.0424008	0.151313	0.272057	0.0554083	0.22371	0.0558046	0.180959	5.10293	3.61743	1.90195	0.272057	4	-1.10293	1.10293	338852	4.63184	-0.471088	0.471088	0.0923172	11008@E03	6702.13	17853.5	57625.3	86222	16000.1	100671	16278.5	37499.3	338852	301353
11008@E04	GBA	2629	0.0656714	0.164308	0.239852	0.0464721	0.0319724	0.18434	0.0555136	0.21187	4.64919	5.72555	2.39281	0.239852	3	-1.64919	1.64919	393245	4.58344	-0.0657544	0.0657544	0.0141432	11008@E04	24990.9	71991.2	109902	15068.8	9199.84	98672.5	16990.1	46429	393245	346816
11008@E06	PDHB	5162	2.08453e-05	0.00657077	0.0784146	0.0124725	0.000314125	0.0103001	0.0613156	0.830591	7.43561	2.1843	1.47794	0.830591	8	0.564392	0.564392	402080	5.11613	-2.31948	2.31948	0.311942	11008@E06	11.963	4447.31	50161.5	6452.77	140.035	6156.2	30868.5	303842	402080	98238.3
11008@E08	WNT5B	81029	4.58648e-05	0.000132175	0.00227632	0.000109446	0.0516641	6.29377e-06	8.98867e-06	0.945757	7.83205	0.50247	0.708851	0.945757	8	0.167947	0.167947	152476	7.60225	-0.229807	0.229807	0.0293418	11008@E08	10.7037	32.5592	487.601	21.9845	9513.7	1	1.90532	142407	152476	10069.5
11008@E09	ACTB	60	0.0144777	0.0255932	0.11889	0.0104469	0.0146714	0.00690807	0.0141701	0.794842	7.03686	4.01637	2.00409	0.794842	8	0.963142	0.963142	384970	4.74804	-2.28882	2.28882	0.325261	11008@E09	8627.88	18805.9	77091.1	5183.41	6530.44	4093.34	6744.41	257894	384970	127076
11008@E10	NDRG2	57447	0.00306235	0.0278732	0.106663	0.00818593	0.0917471	0.224258	0.0749517	0.463259	6.44656	3.33557	1.82635	0.463259	8	1.55344	1.55344	528271	4.956	-1.49056	1.49056	0.231218	11008@E10	1790.87	20644.4	71020.9	4452.23	45024.3	180664	37417.3	167256	528271	361015
11008@E11	WDR45	11152	0.00729684	0.0404149	0.189626	0.211592	0.15145	0.145946	0.0774333	0.176241	5.08826	3.48464	1.86672	0.211592	4	-1.08826	1.08826	1.49501e+06	4.84099	-0.247269	0.247269	0.048596	11008@E11	11448.8	90044.6	351840	274738	209268	280178	118194	159295	1.49501e+06	1.33571e+06
11008@E12	KIAA0174	9798	0.10585	0.188427	0.288995	0.0370247	0.0421259	0.138398	0.00412474	0.195055	4.12812	5.73266	2.3943	0.288995	3	-1.12812	1.12812	364348	1.45241	-2.67571	2.67571	0.648167	11008@E12	39598.2	85219.6	115905	11401.8	11053.9	59096	1220.16	40852.9	364348	323495
11008@F03	PNKD	25953	0.0136933	0.0115501	0.0374355	6.03213e-06	0.0184814	0.103817	0.0893049	0.725712	7.29526	2.19701	1.48223	0.725712	8	0.704738	0.704738	262860	5.3261	-1.96916	1.96916	0.269923	11008@F03	4764.04	4607.76	13179.2	1.67505	4745.5	54850.9	26834.7	153876	262860	108984
11008@F04	SSBP2	23635	0.00231153	0.00014493	0.00107462	0.00016433	0.00312481	0.323408	0.000153478	0.669618	7.32058	1.00827	1.00413	0.669618	8	0.679425	0.679425	5188.28	6.13474	-1.18583	1.18583	0.161986	11008@F04	16.4786	1	5.77591	1	17.5707	2175.28	1	2970.17	5188.28	2218.11
11008@F05	TTRAP	51567	0.0173344	0.000284898	0.0155146	0.23635	0.0932264	0.0502377	0.1036	0.483452	6.37022	3.51652	1.87524	0.483452	8	1.62978	1.62978	213070	5.85751	-0.512713	0.512713	0.0804858	11008@F05	4843.23	80.89	3874.05	60867.1	20028.9	15510.2	25045.7	82819.5	213070	130250
11008@F06	SDF4	51150	1.26354e-05	0.069527	0.213773	0.561836	0.0166061	0.0717847	0.0145976	0.0518627	4.05855	1.75349	1.3242	0.561836	4	-0.0585544	0.0585544	78377.4	5.57494	1.51638	1.51638	0.373626	11008@F06	1	6787.5	18176	42789.9	1024.56	5948.51	1035.87	2614.1	78377.4	75763.3
11008@F08	SLC35C1	55343	0.0366013	0.01582	0.115558	0.07718	0.172262	0.161846	0.0977048	0.323029	5.82418	4.04806	2.01198	0.323029	8	2.17582	2.17582	232585	5.08954	-0.734639	0.734639	0.126136	11008@F08	10202.5	4830.38	32646.9	18224.4	38732.1	53222.7	23039.6	51686.4	232585	180899
11008@F09	HLA-A	3105	0.0175924	0.0555942	0.160554	0.194959	0.134472	0.115893	0.0474668	0.273469	5.27801	4.30869	2.07574	0.273469	8	2.72199	2.72199	568649	4.95012	-0.327897	0.327897	0.0621251	11008@F09	10462.7	44392.6	119099	106534	67374.7	99264.8	23619.5	97902.1	568649	470747
11008@F10	CXADR	1525	3.45357e-05	0.0137904	0.157081	0.172578	0.146252	0.258559	4.05844e-05	0.251664	5.48538	3.21367	1.79267	0.258559	6	0.514617	0.514617	111074	5.222	-0.263386	0.263386	0.048016	11008@F10	4.11503	1918.27	20058.1	19196.1	13823.6	37267.1	4.39018	18802.6	111074	92271.7
11008@F11	#N/A	#N/A	0.0223443	0.058907	0.197592	0.176554	0.124483	0.101911	0.0461992	0.27201	5.1725	4.55963	2.13533	0.27201	8	2.8275	2.8275	498244	4.99689	-0.17561	0.17561	0.0339506	11008@F11	11942.7	40665.1	117420	85386.3	55186.7	79604.9	20760.8	87277.8	498244	410967
11008@G01	C8orf79	57604	0.00466411	0.00150539	0.0125068	0.364138	0.00619575	0.238995	0.00458916	0.367406	5.93807	3.18638	1.78504	0.367406	8	2.06193	2.06193	73300.3	5.01149	-0.926581	0.926581	0.156041	11008@G01	384.083	134.001	936.125	27895	400.667	24520.2	334.599	18695.6	73300.3	54604.7
11008@G02	OBFC1	79991	0.0549316	0.0823489	0.202647	0.206322	0.141887	0.227246	0.00125024	0.0833667	4.40146	3.26125	1.80589	0.227246	6	1.59854	1.59854	101054	5.21963	0.818177	0.818177	0.185888	11008@G02	5932.65	10062.3	21719.7	19347.3	12468	26157	113.186	5254.04	101054	95800.1
11008@G03	POLDIP2	26073	0.00553433	0.00603371	0.0505819	0.0022734	0.00231732	0.000692197	0.0646195	0.867948	7.5901	1.70954	1.3075	0.867948	8	0.409902	0.409902	487596	6.04738	-1.54271	1.54271	0.203254	11008@G03	3971.69	5358.92	41462.7	1437.72	1249.28	520.081	39516.1	394080	487596	93516.5
11008@G04	GRINL1A	81488	2.50484e-05	0.0160324	0.121737	0.0788301	0.00400878	0.146934	0.132556	0.499875	6.54117	3.5113	1.87385	0.499875	8	1.45883	1.45883	284278	7.02578	0.484609	0.484609	0.0740859	11008@G04	7.67461	5937.63	42196.1	22611.1	967.288	57971.1	37401	117186	284278	167092
11008@G05	ZNF707	286075	0.00908162	0.00757317	0.0527539	0.188206	0.23015	0.136508	0.0566777	0.31905	5.85425	3.1176	1.76567	0.31905	8	2.14575	2.14575	810753	5.4253	-0.428951	0.428951	0.0732717	11008@G05	8910.66	8147.58	52596.3	150506	185757	177330	49774.3	177731	810753	633022
11008@G06	TADA3L	10474	0.00563817	0.0474339	0.121715	0.114545	0.170849	0.131006	0.0912539	0.317559	5.74336	3.91999	1.9799	0.317559	8	2.25664	2.25664	596918	5.79428	0.0509167	0.0509167	0.0088653	11008@G06	3673.92	38326.9	88789.3	66971.8	93790.1	120417	56738.7	128210	596918	468708
11008@G07	MRI1	84245	0.00519238	0.00597188	0.0421893	0.0438257	0.0219028	0.0415395	0.0658127	0.773566	7.32697	2.20149	1.48374	0.773566	8	0.673027	0.673027	809810	5.63418	-1.69279	1.69279	0.231036	11008@G07	5942.07	8360.51	62192.2	45886	21025.5	60939.9	76288.7	529175	809810	280635
11008@G08	SDC3	9672	0.0405793	0.00430364	0.370744	0.000222249	0.14049	0.110893	2.31615e-05	0.332744	5.19223	5.23993	2.28909	0.370744	3	-2.19223	2.19223	42310.6	2.35309	-2.83915	2.83915	0.546806	11008@G08	2039.05	217.703	19258.7	9.0539	5247.98	5669.49	1	9867.61	42310.6	32443
11008@G09	PSAT1	29968	3.89225e-06	0.00754673	5.40725e-06	2.75807e-05	2.37673e-05	0.0505547	0.0233314	0.918506	7.83004	0.469328	0.685075	0.918506	8	0.169957	0.169957	174954	7.02603	-0.804013	0.804013	0.102683	11008@G09	1	2199.17	1	6.06674	4.86822	14856.5	5540.53	152344	174954	22609.1
11008@G10	RADIL	55698	0.102308	0.094435	0.103663	0.11566	0.105887	0.0563797	0.151874	0.269794	5.15399	6.08546	2.46687	0.269794	8	2.84601	2.84601	209160	4.07917	-1.07482	1.07482	0.208541	11008@G10	24508.4	28162.1	28909.2	24676	18824.8	15546.7	30276.3	38256.7	209160	170903
11008@G11	CREB3	10488	0.0159538	0.0378141	0.104778	0.0795249	0.0449697	0.0218319	0.0483204	0.646807	6.59255	4.59437	2.14345	0.646807	8	1.40745	1.40745	42852	5.32363	-1.26893	1.26893	0.192479	11008@G11	925.024	2644.87	6406.32	4171.02	1993.74	1367.63	2407.11	22936.3	42852	19915.7
11008@H01	CDK9	1025	0.00848639	0.0108848	0.081133	0.159776	0.117273	0.129515	0.0519962	0.440935	6.16767	3.66052	1.91325	0.440935	8	1.83233	1.83233	838827	5.33607	-0.8316	0.8316	0.134832	11008@H01	8425.96	12986	91606.1	145754	98787.1	182304	47328.5	251635	838827	587192
11008@H02	CSDA	8531	0.000276295	4.76873e-06	0.00438941	1.36935e-05	0.00881777	0.0159005	0.0150793	0.955518	7.9027	0.272239	0.521765	0.955518	8	0.0972982	0.0972982	517822	7.54691	-0.355797	0.355797	0.0450221	11008@H02	197.162	3.26469	3184.97	8.00774	4796.14	14418.3	9245.75	485968	517822	31853.6
11008@H03	HLA-C	3107	0.0209038	0.0664087	0.219365	0.17151	0.104314	0.0988146	0.0351352	0.283548	5.12665	4.75636	2.18091	0.283548	8	2.87335	2.87335	570065	5.07561	-0.0510393	0.0510393	0.0099557	11008@H03	12722.4	50274.1	152564	101907	52036.8	80938.3	18277.5	101345	570065	468720
11008@H04	H2AFY2	55506	0.00246548	0.0068017	0.0589072	0.0214003	0.0746242	0.0399422	0.0283764	0.767483	7.22966	2.4471	1.56432	0.767483	8	0.770339	0.770339	382118	6.65124	-0.578416	0.578416	0.080006	11008@H04	1350.04	4498.71	35710.9	10653.8	31680.6	29672.5	13441.7	255110	382118	127008
11008@H05	PARVA	55742	0.0109755	0.0113371	0.097105	0.0254041	0.123583	0.111894	0.0639247	0.555777	6.60955	3.47041	1.8629	0.555777	8	1.39045	1.39045	493459	4.64338	-1.96617	1.96617	0.297474	11008@H05	7223.87	8176.97	65419.2	13803	65583.2	89698.7	33449.1	210105	493459	283354
11008@H06	USP18	11274	0.0289877	0.0700954	0.206018	0.130812	0.170308	0.140474	0.0606413	0.192665	4.97066	4.16571	2.04101	0.206018	3	-1.97066	1.97066	792109	4.60981	-0.36085	0.36085	0.0725959	11008@H06	23977.8	76869	192956	104927	120420	143703	39731.1	89524.9	792109	702584
11008@H07	LIPT1	51601	2.47885e-05	0.0301732	0.00605661	0.0838814	0.0725421	0.0629492	2.68761e-05	0.744346	7.10943	2.69255	1.6409	0.744346	8	0.890573	0.890573	28566.2	5.01582	-2.0936	2.0936	0.294483	11008@H07	1	1438.61	207.579	3127.94	2363.29	2429.19	1	18997.6	28566.2	9568.61
11008@H08	GLUL	2752	0.00253002	0.00564978	0.00497312	0.0173977	0.0847354	0.161381	0.0592114	0.664122	7.21776	1.5855	1.25917	0.664122	8	0.782245	0.782245	669836	5.22092	-1.99683	1.99683	0.276655	11008@H08	2202.38	6542.51	4122.35	13436.3	65220.3	184142	49592.1	344577	669836	325258
11008@H10	#N/A	#N/A	0.00232714	0.00505294	0.00438728	0.0189202	0.0808619	0.146238	0.0561704	0.686042	7.26454	1.53632	1.23949	0.686042	8	0.735457	0.735457	585108	5.20234	-2.06221	2.06221	0.283873	11008@H10	1865.21	5345.82	3283.71	13464.9	56933.8	157193	42596.3	304425	585108	280683
11008@H11	PEX3	8504	0.000244823	0.000612232	0.00053639	0.000704036	0.000519458	0.118136	2.22818e-05	0.879225	7.75126	0.474081	0.688536	0.879225	8	0.248737	0.248737	33661.5	6.20024	-1.55103	1.55103	0.2001	11008@H11	12.1056	31.6085	21.9526	30.6195	20.2135	6323.18	1	27220.8	33661.5	6440.68
11009@A01	SPOP	8405	0.000464797	0.000146121	0.00165484	0.00236846	0.000144725	0.000158164	0.000954594	0.994108	7.97642	0.109635	0.331112	0.994108	8	0.0235835	0.0235835	5454.18	7.24235	-0.734068	0.734068	0.0920298	11009@A01	4.03346	1.24723	11.4494	17.6929	1	1	7.56873	5410.19	5454.18	43.9917
11009@A02	GNA15	2769	0.000401859	0.217028	0.0411019	0.000604135	0.00106315	6.34394e-05	0.000180121	0.739557	6.48359	6.58044	2.56524	0.739557	8	1.51641	1.51641	16483.4	5.90009	-0.583501	0.583501	0.0899966	11009@A02	8.54324	5777.9	818.837	11.0435	17.8063	1	3.46665	9844.77	16483.4	6638.6
11009@A03	UBE2Q2	92912	0.00125173	0.00182596	0.00333437	0.00253895	0.00277397	0.00179992	0.00160766	0.984867	7.93993	0.281216	0.530298	0.984867	8	0.0600749	0.0600749	14219	5.96324	-1.97669	1.97669	0.248955	11009@A03	28.428	43.4059	64.9372	50.1877	49.4231	32.1372	32.7801	13917.7	14219	301.299
11009@A04	ACTG1	71	0.0618736	0.0501367	0.106888	0.0358272	0.0245408	0.0242602	0.0165556	0.679917	6.44962	6.01294	2.45213	0.679917	8	1.55038	1.55038	546963	4.7547	-1.69491	1.69491	0.262793	11009@A04	48170.8	48889.5	92253.5	23673.8	14505.9	21106.4	10255.6	288107	546963	258856
11009@A05	ADIPOR1	51094	5.78613e-05	0.509605	0.137964	6.25656e-05	0.203082	0.147354	5.73645e-05	0.00181716	3.34788	2.57374	1.60429	0.509605	2	-1.34788	1.34788	21364.1	4.99571	1.64782	1.64782	0.492199	11009@A05	1.09392	12533.6	2619.47	1	3191.83	2994.87	1	21.278	21364.1	21342.9
11009@A06	PISD	23761	2.65072e-05	6.29049e-05	0.00724038	4.35232e-05	0.000110164	0.115828	0.0440701	0.832618	7.687	0.595678	0.771802	0.832618	8	0.312996	0.312996	185192	7.77363	0.0866257	0.0866257	0.0112691	11009@A06	6.65849	16.4055	1761.22	9.45406	21.916	37253.5	9909.11	136214	185192	48978.3
11009@A07	CD14	929	0.00184972	0.00500748	0.00608148	0.00384762	0.00538007	0.00700676	0.00272415	0.968103	7.87833	0.548873	0.74086	0.968103	8	0.121669	0.121669	44937.5	7.20876	-0.669576	0.669576	0.0849896	11009@A07	128.872	411.442	414.426	238.965	289.452	495.327	166.623	42792.4	44937.5	2145.11
11009@A08	NAP1L4	4676	0.0889737	0.0543967	0.0726363	0.0619279	0.0654773	0.0759591	0.191414	0.389215	5.90015	5.79991	2.4083	0.389215	8	2.09985	2.09985	14.6208	4.75186	-1.14829	1.14829	0.194621	11009@A08	1.70185	1	1	1	1	1	3.36111	4.55786	14.6208	10.063
11009@A09	ACTR1A	10121	0.00208388	0.00345718	0.00975846	0.00182435	0.00626179	0.00405034	0.000158117	0.972406	7.88154	0.558402	0.747263	0.972406	8	0.118464	0.118464	4389.11	5.78143	-2.1001	2.1001	0.266458	11009@A09	14.5855	25.9985	58.3694	11.0285	34.3135	24.3201	1	4219.49	4389.11	169.615
11009@A10	ACTR1B	10120	0.000197636	0.0314607	0.00069273	0.213779	0.000178892	0.124733	0.000115959	0.628842	6.70115	3.39371	1.8422	0.628842	8	1.29885	1.29885	64027.5	6.47866	-0.222492	0.222492	0.033202	11009@A10	16.2707	3081.26	48.4989	16400.8	11.538	11955.7	8.5807	32504.9	64027.5	31522.6
11009@A11	NME7	29922	0.000234155	0.00237831	0.000324773	0.000276893	0.000292763	0.00033963	0.000253875	0.9959	7.97955	0.113471	0.336855	0.9959	8	0.0204518	0.0204518	2665.54	4.74896	-3.23059	3.23059	0.404858	11009@A11	1	10.2788	1	1	1	1	1	2649.26	2665.54	16.2788
11009@B01	ACTC1	70	0.00431231	0.0160112	0.0870893	0.0066935	0.00489587	0.00127936	0.00676155	0.872957	7.38752	2.75284	1.65917	0.872957	8	0.612481	0.612481	93043.5	5.11802	-2.26949	2.26949	0.307207	11009@B01	600.492	2688.95	12517.2	809.357	519.352	143.738	807.241	74957.2	93043.5	18086.3
11009@B02	ACTA2	59	0.0302273	0.0244168	0.0751266	0.0137732	0.0125368	0.041465	0.0295595	0.772895	7.06108	3.88536	1.97113	0.772895	8	0.938918	0.938918	196750	5.80559	-1.25549	1.25549	0.177805	11009@B02	8514.26	8412.27	22481.3	3336.31	2593.48	12853.7	7185.83	131373	196750	65377.2
11009@B03	TPST2	8459	2.0983e-05	2.3047e-05	9.28515e-05	5.80253e-05	0.00797734	0.0296282	7.35029e-06	0.962192	7.91582	0.188338	0.433979	0.962192	8	0.0841774	0.0841774	218377	7.818	-0.0978268	0.0978268	0.0123584	11009@B03	7.5255	8.48532	26.9733	18.0644	2256.28	12658.7	2.39018	203398	218377	14978.4
11009@B04	NDUFA9	4704	0.000244059	0.0159935	0.00248226	0.00238897	0.000626816	0.000572289	0.000292237	0.9774	7.87705	0.68111	0.825294	0.9774	8	0.122954	0.122954	74404.3	7.0683	-0.808748	0.808748	0.102671	11009@B04	28.2816	2159	255.011	245.649	57.0545	56.6012	30.4124	71572.2	74404.3	2832
11009@B06	HM13	81502	0.0125918	0.000420944	0.0201604	0.000738568	0.681581	0.087747	0.0654716	0.131289	5.51987	1.54761	1.24403	0.681581	5	-0.519868	0.519868	69096.7	5.50439	-0.0154763	0.0154763	0.00280375	11009@B06	1115.32	38.5863	1691.59	56.3029	45452.9	8573.05	5050.9	7118.08	69096.7	61978.6
11009@B07	TIMD4	91937	0.0387241	0.0303669	0.829413	0.00625205	0.00664054	0.00770358	0.00575846	0.0751413	3.33357	2.14681	1.4652	0.829413	3	-0.333569	0.333569	172.304	3.60864	0.275066	0.275066	0.082514	11009@B07	7.33807	5.71374	146.538	1	1	1	1	8.71459	172.304	163.59
11009@B08	FIP1L1	81608	0.000445333	0.000670774	0.00202941	0.0012541	0.000701829	0.118183	3.82048e-05	0.876677	7.73918	0.527833	0.726521	0.876677	8	0.260816	0.260816	20042.6	7.47647	-0.262715	0.262715	0.0339461	11009@B08	12.8238	20.2942	49.8034	31.4495	15.8559	4012	1	15899.4	20042.6	4143.23
11009@B09	GALT	2592	0.000164184	0.000699452	0.000374134	0.000242505	0.000357181	0.0861077	0.000386824	0.911668	7.81814	0.361418	0.60118	0.911668	8	0.181861	0.181861	49744.7	7.47503	-0.343111	0.343111	0.0438865	11009@B09	12.1191	55.8195	23.5873	15.5698	20.7473	6939.53	25.6939	42651.6	49744.7	7093.07
11009@B12	CCDC51	79714	0.278976	0.365046	0.00309326	0.00198725	7.34755e-05	0.34471	6.39348e-05	0.00605049	3.14377	4.71723	2.17192	0.365046	2	-1.14377	1.14377	19216	3.23938	0.0956048	0.0956048	0.0304109	11009@B12	4974.39	7718.07	43.0232	29.8503	1	6384.9	1	63.7954	19216	19152.2
11009@C01	UBL7	84993	0.0537575	0.109167	0.0962666	0.0633281	0.104029	0.0250294	0.0434498	0.504972	5.82845	6.34826	2.51958	0.504972	8	2.17155	2.17155	179.588	5.64138	-0.187076	0.187076	0.032097	11009@C01	12.7392	27.4023	19.4943	13.046	19.3805	4.68557	9.26693	73.5734	179.588	106.015
11009@C02	FEN1	2237	3.7907e-05	3.89541e-05	5.2577e-05	4.48258e-05	4.7395e-05	0.000170855	4.10994e-05	0.999566	7.99853	0.00644035	0.0802518	0.999566	8	0.00146626	0.00146626	16730.1	7.76581	-0.232721	0.232721	0.0290955	11009@C02	1	1	1	1	1	3.26524	1	16720.8	16730.1	9.26524
11009@C03	LASS2	29956	0.000463155	0.0146686	0.238001	0.0893121	0.12588	0.293507	0.0883284	0.14984	5.30851	3.08095	1.75526	0.293507	6	0.691489	0.691489	215360	5.23747	-0.0710454	0.0710454	0.0133833	11009@C03	97.0837	3620.9	56737.7	17434.7	20921.5	80500.8	16434.1	19613.1	215360	195747
11009@C04	LASS2	29956	0.000499484	0.0140082	0.223567	0.0966712	0.125952	0.310947	0.0932662	0.135088	5.31492	2.92564	1.71045	0.310947	6	0.685084	0.685084	203920	5.08788	-0.227039	0.227039	0.0427173	11009@C04	98.3029	3183.94	49979.8	17704.7	19531.9	80636.3	16247.6	16537.9	203920	187383
11009@C05	CKB	1152	0.00107233	0.00276609	0.00718789	0.00752113	0.00127726	0.00902507	0.00288363	0.968267	7.88511	0.489438	0.699598	0.968267	8	0.114892	0.114892	31176.9	6.49593	-1.38918	1.38918	0.176177	11009@C05	52.4977	152.528	339.915	328.107	48.4246	452.221	124.445	29678.8	31176.9	1498.14
11009@C06	CYR61	3491	0.00779617	0.00464508	0.660869	0.0075268	0.00560274	0.00648635	0.00484857	0.302225	4.54847	5.35958	2.31508	0.660869	3	-1.54847	1.54847	184.419	4.61554	0.0670618	0.0670618	0.0147438	11009@C06	1.74671	1	135.382	1.44067	1	1	1	41.8492	184.419	142.569
11009@C07	PRSS23	11098	0.0595395	0.00116724	0.55352	0.00114262	0.0798598	0.234445	0.064502	0.00582393	4.03108	2.78442	1.66866	0.55352	3	-1.03108	1.03108	19300.3	6.98662	2.95554	2.95554	0.733187	11009@C07	1143.4	22.5217	11128.7	18.8975	1190.86	4670.39	1057.55	67.9908	19300.3	19232.3
11009@C08	ERGIC3	51614	0.0945189	0.281562	0.361437	0.0503699	0.000554123	0.2111	0.00013196	0.000327132	3.21634	2.57561	1.60487	0.361437	3	-0.216341	0.216341	89200.1	2.98638	-0.229956	0.229956	0.0714962	11009@C08	7511.91	28209.6	30970.5	3549.01	33.4382	18901.3	9.11415	15.2477	89200.1	89184.9
11009@C09	CHI3L1	1116	8.19278e-05	1.49584e-05	2.01405e-05	0.000108343	0.0180915	2.02651e-05	1.57853e-05	0.981647	7.94447	0.166627	0.408199	0.981647	8	0.0555281	0.0555281	44502.5	6.57725	-1.36722	1.36722	0.172097	11009@C09	5.66686	1	1	6.4303	992.686	1	1	43493.7	44502.5	1008.78
11009@C10	DLK1	8788	0.00128997	0.360376	0.546956	0.00113116	0.0812789	0.00134415	3.81705e-05	0.00758537	2.84284	0.869428	0.932431	0.546956	3	0.157155	0.157155	32483.7	3.5055	0.662655	0.662655	0.233096	11009@C10	37.2972	13361	17053.2	28.3819	1838.37	30.3695	1	134.072	32483.7	32349.6
11009@C11	IDH3B	3420	3.27249e-06	3.39917e-06	0.00521071	3.84246e-06	2.55153e-05	0.0293579	3.54809e-06	0.965392	7.91509	0.241067	0.490986	0.965392	8	0.084908	0.084908	205810	7.8646	-0.0504934	0.0504934	0.00637938	11009@C11	1	1	1547.5	1	6.22462	10430.2	1	193822	205810	11987.9
11009@C12	SSBP4	170463	0.0329991	0.0284783	0.212142	0.106709	0.101182	0.144381	0.0467838	0.327325	5.4715	4.79469	2.18968	0.327325	8	2.5285	2.5285	577.694	5.93008	0.458585	0.458585	0.0838134	11009@C12	23.6366	21.7708	137.712	67.7059	57.0709	94.8209	30.1525	144.824	577.694	432.87
11009@D01	DDHD2	23259	0.00434021	0.00452126	0.0153104	0.0664572	0.0677664	0.025934	0.0696273	0.746043	7.27532	2.07961	1.44208	0.746043	8	0.724685	0.724685	155.625	5.68199	-1.59333	1.59333	0.219005	11009@D01	1	1	2.69556	13.2824	12.4002	4.36151	14.6329	106.252	155.625	49.3726
11009@D02	ARMC8	25852	0.0174557	0.0177298	0.197216	0.276053	0.0218305	0.422282	0.018985	0.0284478	4.7521	2.19657	1.48208	0.422282	6	1.2479	1.2479	46.2142	6.10788	1.35578	1.35578	0.285301	11009@D02	1	1	8.7051	13.6471	1	18.862	1	1	46.2142	45.2142
11009@D03	MAEA	10296	0.018812	0.0549528	0.121996	0.0979369	0.0962816	0.103554	0.0428366	0.46363	5.99808	4.83289	2.19838	0.46363	8	2.00192	2.00192	2196.03	5.47735	-0.520727	0.520727	0.0868156	11009@D03	53.5468	173.998	318.028	248.298	213.622	269.214	108.002	811.318	2196.03	1384.71
11009@D04	APOBEC3F	200316	0.00472001	0.0391486	0.11024	0.128942	0.108083	0.10181	0.0535554	0.453502	6.08368	4.22094	2.05449	0.453502	8	1.91632	1.91632	292191	6.00911	-0.0745729	0.0745729	0.0122579	11009@D04	1702.22	16974.3	42196.6	41716.8	30475.5	43624.3	17147	98353.9	292191	193837
11009@D05	DNMT3L	29947	0.0171316	0.0643156	0.194027	0.301507	0.0807785	0.0456042	0.0983678	0.198268	4.88611	4.14108	2.03496	0.301507	4	-0.88611	0.88611	470529	4.95897	0.0728579	0.0728579	0.0149112	11009@D05	8535.2	40726.8	112386	146070	33926.8	26882.7	41976.3	60024.9	470529	410504
11009@D06	TTC4	7268	5.71757e-05	5.93891e-05	0.000621985	0.000663221	0.00119835	0.000669008	0.00115908	0.995572	7.98739	0.045562	0.213452	0.995572	8	0.0126115	0.0126115	11101.1	7.5598	-0.427593	0.427593	0.0535335	11009@D06	1	1	8.37177	9.98567	16.6849	8.83772	18.4858	11036.7	11101.1	64.3659
11009@D07	PSMC4	5704	0.0512977	0.0811292	0.000535031	0.324454	0.0380885	0.152355	0.112886	0.239254	5.32179	4.53116	2.12865	0.324454	4	-1.32179	1.32179	41376.8	5.00128	-0.320504	0.320504	0.0602249	11009@D07	2392.25	4494.44	20.3946	13797.6	1393.58	7855.95	4602.43	6820.11	41376.8	34556.7
11009@D08	SERBP1	26135	7.8183e-05	0.0032358	0.000938759	9.24531e-05	0.000986253	0.0001134	8.47674e-05	0.99447	7.9717	0.153882	0.392278	0.99447	8	0.028296	0.028296	8082.5	6.70635	-1.26535	1.26535	0.158731	11009@D08	1	43.1946	9.26936	1	10.0443	1	1	8015.99	8082.5	66.5083
11009@D09	DGAT2	84649	0.0536312	0.470473	0.00183841	0.00242544	0.000406662	0.465472	0.00108374	0.00466986	3.8496	4.29056	2.07137	0.470473	2	-1.8496	1.8496	37154.2	4.02773	0.178126	0.178126	0.0462713	11009@D09	1651.83	18493.8	46.7091	64.3984	9.62946	16772.1	29.3205	86.4452	37154.2	37067.8
11009@D10	CPSF3L	54973	0.188472	0.101629	0.268502	0.242754	0.0103748	0.166701	0.0141542	0.00741341	3.37872	2.90845	1.70542	0.268502	3	-0.378717	0.378717	132141	5.70788	2.32916	2.32916	0.689363	11009@D10	24536.1	15555.6	37566.8	27175.6	974.201	24320.7	1468.33	543.822	132141	131597
11009@D11	CIP29	84324	5.67251e-06	0.0141151	0.0191681	0.0495233	0.00242069	0.161591	0.131618	0.621558	7.15927	1.87294	1.36856	0.621558	8	0.840726	0.840726	142272	5.67382	-1.48545	1.48545	0.207487	11009@D11	1	2870.09	3341.35	8112.28	343.37	35556	21828.9	70218.7	142272	72053
11009@D12	KLHDC3	116138	0.0184864	0.24292	0.73821	6.87497e-05	7.26901e-05	8.43265e-05	6.30345e-05	9.51385e-05	2.7213	0.243698	0.493658	0.73821	3	0.278697	0.278697	18813.4	3.11988	0.398574	0.398574	0.146464	11009@D12	324.193	5061.94	13422.3	1	1	1	1	1	18813.4	18812.4
11009@E01	PSMC6	5706	2.29152e-05	2.38023e-05	0.00192192	2.70977e-05	2.86508e-05	0.178798	2.4845e-05	0.819153	7.63227	0.630711	0.794173	0.819153	8	0.367727	0.367727	30549.7	7.01416	-0.618109	0.618109	0.0809862	11009@E01	1	1	68.8696	1	1	7922.38	1	22553.5	30549.7	7996.25
11009@E02	CBX8	57332	0.0106103	0.0280514	0.101006	0.0215962	0.119302	0.0165789	0.00842117	0.694434	6.76652	4.02743	2.00685	0.694434	8	1.23348	1.23348	35251.9	5.02007	-1.74645	1.74645	0.258101	11009@E02	518.696	1692.4	5463.37	950.479	4468.18	933.887	354.558	20870.3	35251.9	14381.6
11009@E03	PSMD6	9861	4.35774e-05	8.81473e-05	0.713506	0.000427556	5.46911e-05	6.34462e-05	4.74263e-05	0.285769	4.42959	5.10275	2.25893	0.713506	3	-1.42959	1.42959	21482.2	3.28085	-1.14874	1.14874	0.259334	11009@E03	1	1.97654	17393.9	8.41354	1	1	1	4073.91	21482.2	17408.3
11009@E04	ESAM	90952	0.0358721	0.0505519	0.105611	0.0956164	0.0946421	0.0694029	0.0576362	0.490667	6.05469	5.15056	2.26948	0.490667	8	1.94531	1.94531	18297.9	5.21836	-0.836333	0.836333	0.13813	11009@E04	840.553	1403.87	2466.33	2003.53	1695.06	1752	1161.73	6974.83	18297.9	11323.1
11009@E05	TUFT1	7286	7.97099e-05	0.10054	0.000107007	0.00154004	0.00199944	0.862371	0.0002036	0.0331584	5.65856	1.63602	1.27907	0.862371	6	0.34144	0.34144	14353	5.17408	-0.484478	0.484478	0.0856186	11009@E05	1	1492.85	1	16.8158	19.984	12560.5	2.34843	258.527	14353	14094.5
11009@E06	CHI3L2	1117	3.67054e-05	0.000118274	0.000265275	1.32183e-05	0.0264814	1.63461e-05	2.14229e-05	0.973047	7.91816	0.244621	0.494591	0.973047	8	0.0818441	0.0818441	57348.7	5.03235	-2.88581	2.88581	0.364454	11009@E06	3.2694	10.6283	18.5638	1	1895.85	1	1.75084	55416.6	57348.7	1932.06
11009@E08	BCAS3	54828	0.0042292	0.0144633	0.0462722	0.0298817	0.0462257	0.0533389	0.237159	0.56843	7.05021	2.32728	1.52554	0.56843	8	0.949786	0.949786	293133	4.45281	-2.5974	2.5974	0.368415	11009@E08	1615.42	7372.9	19060.4	10411.9	13615.9	24521.3	80674.7	135861	293133	157272
11009@E09	NEIL1	79661	0.0632516	0.0541248	0.110325	0.00212834	0.00225328	0.607391	0.00118275	0.159343	5.44963	3.78662	1.94592	0.607391	6	0.550372	0.550372	34475.3	1.43104	-4.01859	4.01859	0.737406	11009@E09	2004.92	2054.17	3537.2	59.6077	56.0047	23593.7	33.6014	3136.12	34475.3	31339.2
11009@E10	TSEN34	79042	0.0151335	0.0647927	3.00218e-05	0.000108626	2.7262e-05	0.15175	2.36407e-05	0.768134	7.20112	3.04563	1.74517	0.768134	8	0.798881	0.798881	34240	7.3747	0.173577	0.173577	0.0241042	11009@E10	709.668	3591.5	1	4.26039	1	7548.33	1	22383.2	34240	11856.8
11009@E11	SERPINB3	6317	0.00249227	0.00419665	0.0202322	0.0107742	0.00134909	0.00156506	0.484888	0.474503	7.32105	0.993712	0.996851	0.484888	7	-0.321051	0.321051	713.878	5.5194	-1.80165	1.80165	0.246092	11009@E11	2.31597	4.00512	14.6813	8.58578	1	1	408.745	273.544	713.878	440.334
11009@F01	RGP1	9827	0.033418	0.0575247	0.112642	0.112554	0.0980877	0.0876574	0.0552128	0.442904	5.88271	5.131	2.26517	0.442904	8	2.11729	2.11729	1240.77	5.95177	0.0690583	0.0690583	0.0117392	11009@F01	53.6699	101.713	160.276	161.02	122.779	125.384	78.7891	437.143	1240.77	803.631
11009@F02	TBC1D9B	23061	0.00254659	0.00629715	0.0103989	0.00876387	0.881289	0.0865188	0.00219765	0.00198794	5.03824	0.259518	0.509429	0.881289	5	-0.0382384	0.0382384	5121.14	4.96226	-0.0759809	0.0759809	0.0150808	11009@F02	16.2185	43.4532	59.261	49.2337	4414.49	518.18	12.5871	7.72305	5121.14	5113.42
11009@F03	NAP1L1	4673	0.397066	0.0693579	0.092614	0.0789605	0.083486	0.0968508	0.0723964	0.109269	3.50892	6.57324	2.56383	0.397066	1	-2.50892	2.50892	12.9808	4.74765	1.23873	1.23873	0.353023	11009@F03	5.98085	1	1	1	1	1	1	1	12.9808	11.9808
11009@F04	LUC7L2	51631	0.0484664	0.0761965	0.559688	0.057373	0.0606613	0.0655321	0.0527709	0.0793118	3.80981	3.33121	1.82516	0.559688	3	-0.809806	0.809806	16.4198	5.35735	1.54754	1.54754	0.4062	11009@F04	1	1.52569	8.89414	1	1	1	1	1	16.4198	15.4198
11009@F06	BCAT2	587	0.00113627	0.00107945	0.0813193	0.00175698	0.00226872	0.018123	0.130928	0.763388	7.39796	2.01702	1.42022	0.763388	8	0.602036	0.602036	114515	6.59365	-0.804319	0.804319	0.108722	11009@F06	182.866	197.256	14486.8	250.436	281.608	3165.36	18439	77511.2	114515	37003.3
11009@F07	RMND5B	64777	0.279299	0.598801	0.116063	0.000635049	0.000538373	0.000258788	0.00041574	0.00398901	1.8667	0.543116	0.736964	0.598801	2	0.133303	0.133303	30801	2.0065	0.139805	0.139805	0.0748941	11009@F07	6891.98	21199.8	2614.03	13.1187	10.0641	4.97219	8.91734	58.1144	30801	30742.9
11009@F08	KCNQ2	3785	0.125827	0.801545	0.0169509	0.015017	0.0131561	0.0088368	0.00290785	0.0157591	2.10507	1.09162	1.04481	0.801545	2	-0.105066	0.105066	7082.02	5.07973	2.97466	2.97466	1.4131	11009@F08	773.325	5959.64	85.9518	79.913	62.4481	46.4464	15.8417	58.4559	7082.02	7023.57
11009@F09	B4GALT3	8703	0.0262272	0.0559066	0.383206	0.0190194	0.015088	0.00450775	0.00285693	0.493188	5.43173	6.74288	2.59671	0.493188	8	2.56827	2.56827	41993.1	5.37365	-0.0580812	0.0580812	0.0106929	11009@F09	1311.65	3347.5	20530.8	842.384	576.254	214.154	123.974	15046.3	41993.1	26946.8
11009@F10	IDH3G	3421	0.0122372	0.0100459	8.83633e-06	7.53364e-06	7.96543e-06	0.0472508	0.0871329	0.843309	7.67233	1.13046	1.06323	0.843309	8	0.327668	0.327668	111584	7.21738	-0.454949	0.454949	0.0592973	11009@F10	1992.27	1876.22	1	1	1	8639.31	12606.8	86466.8	111584	25117.6
11009@F11	C1orf59	113802	0.00200453	0.00348831	0.00954551	0.823743	0.00491971	0.00298977	0.00285451	0.150455	4.59875	2.13289	1.46044	0.823743	4	-0.598748	0.598748	17089.6	5.46342	0.864669	0.864669	0.188023	11009@F11	38.9649	71.2784	163.452	14833.4	75.1678	46.5009	49.869	1811	17089.6	15278.6
11009@F12	GNAS	2778	0.107976	0.143132	0.290742	0.141864	0.265065	0.0500975	0.000123422	0.000999542	3.46869	2.03533	1.42665	0.290742	3	-0.468693	0.468693	165206	4.99319	1.5245	1.5245	0.439503	11009@F12	17654.9	29234.6	51857.1	20798.6	36878	8669.95	17.3415	95.8366	165206	165111
11009@G01	NDRG1	10397	0.0172456	0.0286634	0.0550648	0.0418561	0.0592448	0.123199	0.0264982	0.648228	6.81392	3.56895	1.88917	0.648228	8	1.18608	1.18608	26574.4	5.212	-1.60193	1.60193	0.235096	11009@G01	615.68	1203.07	1928.2	1329.71	1630.13	4889.56	819.892	14158.2	26574.4	12416.2
11009@G02	TSC22D4	81628	0.0722322	0.0472882	0.139612	0.253018	0.138923	0.0708366	0.0648758	0.213215	4.8772	4.62696	2.15104	0.253018	4	-0.877197	0.877197	14533.8	4.94874	0.0715409	0.0715409	0.0146684	11009@G02	1221.29	943.287	2349.49	3863.09	1789.97	1254.88	941.219	2170.57	14533.8	12363.2
11009@G06	OLA1	29789	0.000775998	0.938618	0.036174	0.000917634	0.0178774	0.00112555	0.00084135	0.0036701	2.12159	0.357898	0.598245	0.938618	2	-0.121595	0.121595	1422.68	4.99914	2.87755	2.87755	1.35631	11009@G06	1	1359.88	37.5701	1	18.3369	1	1	2.89737	1422.68	1419.79
11009@G08	DNAJA1	3301	0.00990346	0.27292	0.272438	0.0117111	0.0123823	0.0137456	0.0107375	0.396162	4.80875	7.30178	2.70218	0.396162	8	3.19125	3.19125	79.9389	4.87612	0.067374	0.067374	0.0140107	11009@G08	1	28.5056	21.8028	1	1	1	1	24.6305	79.9389	55.3084
11009@G09	TOR3A	64222	4.37024e-05	0.00934318	9.26582e-05	0.000115619	6.24963e-05	0.0237552	0.00182366	0.964763	7.89319	0.42866	0.654722	0.964763	8	0.106812	0.106812	168093	7.15586	-0.737328	0.737328	0.0934132	11009@G09	11.0086	2822.57	18.238	25.4496	12.4329	6643.37	411.083	158149	168093	9944.16
11009@G11	F2RL1	2150	0.01171	0.0959617	0.222765	0.000742543	0.599141	0.0676263	0.000617755	0.00143572	4.29217	1.52482	1.23483	0.599141	5	0.707828	0.707828	115739	4.99924	0.707071	0.707071	0.164735	11009@G11	1398.25	13973.4	28483.7	76.3773	63020.5	8618.97	64.7584	103.319	115739	115636
11009@H01	CX3CL1	6376	0.0334866	0.423692	0.103674	0.0833315	0.0924246	0.0593049	0.0303111	0.173776	3.94555	5.47971	2.34088	0.423692	2	-1.94555	1.94555	1539.79	5.81944	1.87389	1.87389	0.474937	11009@H01	54.0365	798.49	150.152	119.331	115.882	87.0254	43.3762	171.499	1539.79	1368.29
11009@H02	SPHK1	8877	0.0297139	0.036812	0.095161	0.0262288	0.175334	0.179192	0.18945	0.268108	5.91657	3.72346	1.92963	0.268108	8	2.08343	2.08343	238520	5.14304	-0.773532	0.773532	0.13074	11009@H02	7812.12	11914.6	27937.9	6133.81	37138.2	62012.6	42593.6	42977.2	238520	195543
11009@H03	BSCL2	26580	0.0135395	0.0062747	0.00670252	0.000372479	0.00550902	0.0864037	0.0550462	0.826152	7.58819	1.3435	1.1591	0.826152	8	0.411808	0.411808	163138	5.0677	-2.52049	2.52049	0.33216	11009@H03	3179.74	1675.88	1414.73	75.0175	998.444	23624	11184.9	120986	163138	42152.7
11009@H04	INPP1	3628	0.000335776	0.000998633	0.000465721	0.0904042	0.000419819	0.00574087	0.901086	0.000549448	6.71389	0.784251	0.88558	0.901086	7	0.286114	0.286114	2679.8	6.94751	0.233624	0.233624	0.0347972	11009@H04	1	2.9299	1	240.232	1	13.1297	2419.51	1	2679.8	2678.8
11009@H05	TERF2IP	54386	0.000400165	0.000415656	0.00055435	0.000473203	0.000500325	0.000580419	0.000433865	0.996642	7.98694	0.0630897	0.251177	0.996642	8	0.0130553	0.0130553	1556.22	4.75423	-3.23271	3.23271	0.404749	11009@H05	1	1	1	1	1	1	1	1549.22	1556.22	7
11009@H07	VSIG4	11326	0.0458796	0.0658361	0.385019	0.0337274	0.0177687	0.0206131	0.052477	0.378679	5.07681	6.53313	2.556	0.385019	3	-2.07681	2.07681	53.194	6.81795	1.74114	1.74114	0.342959	11009@H07	3.24052	4.6082	21.4616	2.01785	1	1	3.39207	16.4738	53.194	36.7202
11009@H09	PCID2	55795	0.0996844	0.103543	0.138262	0.117879	0.124635	0.144587	0.108512	0.162896	4.74653	5.17822	2.27557	0.162896	8	3.25347	3.25347	8	5.53691	0.790378	0.790378	0.166517	11009@H09	1	1	1	1	1	1	1	1	8	7
11009@H10	KRT19	3880	0.0982299	0.103498	0.355009	0.100828	0.0206058	0.0589805	0.0208317	0.242018	4.31244	5.87175	2.42317	0.355009	3	-1.31244	1.31244	166544	3.81781	-0.494625	0.494625	0.114697	11009@H10	17828.9	22006.4	68930.3	16026.9	2676.93	11167.6	3023.75	24883.5	166544	141661
11010@A02	CS	1431	0.000299008	0.000131738	0.258948	6.29205e-05	0.000320443	2.03929e-05	0.000333657	0.739884	6.70079	4.80945	2.19305	0.739884	8	1.29921	1.29921	51234.4	6.39454	-0.306248	0.306248	0.0457033	11010@A02	20.5902	9.06619	19113.5	3.66481	17.4052	1	20.8306	32048.4	51234.4	19186
11010@A03	TCN2	6948	0.000268024	0.000220494	0.000256063	0.00023471	0.128059	0.109085	0.0492952	0.712581	7.34294	1.23767	1.1125	0.712581	8	0.657061	0.657061	17189.1	7.01211	-0.330834	0.330834	0.0450547	11010@A03	6.57741	5.62421	4.73692	4.97368	2487.84	2550.52	1086.82	11042	17189.1	6147.09
11010@A04	RBM17	84991	0.0293166	0.0277442	0.607839	0.0157747	0.0330697	0.264754	0.00212942	0.0193721	3.89518	2.39288	1.54689	0.607839	3	-0.895178	0.895178	451.388	5.00325	1.10807	1.10807	0.284473	11010@A04	15.138	14.4849	280.904	7.02342	13.433	113.322	1	6.08238	451.388	445.305
11010@A06	ABLIM1	3983	0.00202715	0.041862	0.0240545	0.341933	0.000181596	0.0748775	0.34168	0.173384	5.75465	3.2799	1.81105	0.341933	4	-1.75465	1.75465	46539.4	1.15757	-4.59709	4.59709	0.798847	11010@A06	111.255	2606.56	1198.32	16740.5	7.53556	4207.82	15997.3	5670.15	46539.4	40869.3
11010@A09	RPL3	6122	0.0266987	0.0860723	0.123963	0.18521	0.0479525	0.0333645	0.031124	0.465615	5.69431	5.74922	2.39775	0.465615	8	2.30569	2.30569	450368	5.24405	-0.450262	0.450262	0.0790723	11010@A09	15079.8	57995.5	72093.3	90236.5	20826.7	26552.1	14685.7	152898	450368	297470
11010@A10	GTPBP6	8225	0.00405556	0.000506131	0.0124663	0.00499765	0.00440632	0.000706758	0.00665949	0.966202	7.86496	0.63947	0.799669	0.966202	8	0.13504	0.13504	1300.85	6.41256	-1.4524	1.4524	0.184667	11010@A10	8.38036	1	20.7039	8.86095	7.20329	1	12.485	1241.22	1300.85	59.6335
11010@A11	RPL3	6122	0.0317181	0.0870531	0.125986	0.183076	0.048994	0.0351151	0.0318393	0.456218	5.64437	5.83121	2.41479	0.456218	8	2.35563	2.35563	696079	5.1488	-0.495565	0.495565	0.0877981	11010@A11	27242.5	91532.5	116841	136736	32989.1	42264.9	22471.1	226001	696079	470077
11010@A12	PLEKHA1	59338	0.000238099	0.00574938	6.48602e-05	0.000604556	5.84676e-05	0.000341251	0.0771139	0.915829	7.88312	0.295284	0.5434	0.915829	8	0.116877	0.116877	14008.1	7.00287	-0.880253	0.880253	0.111663	11010@A12	5.11844	131.424	1	11.2228	1	5.39916	1474.46	12378.5	14008.1	1629.62
11010@B02	UBA5	79876	1.64612e-05	0.000119733	0.000163215	2.33362e-05	2.05814e-05	4.87741e-05	0.000315031	0.999293	7.99778	0.0102612	0.101297	0.999293	8	0.00221736	0.00221736	38562.7	7.60567	-0.39211	0.39211	0.0490273	11010@B02	1	7.30718	7.60798	1.20053	1	2.10753	17.4578	38525	38562.7	37.681
11010@B03	ERCC2	2068	0.052849	0.0397667	0.166426	0.000680364	0.179912	0.0591032	0.000123538	0.501139	5.89854	5.63235	2.37326	0.501139	8	2.10146	2.10146	87753.1	3.35368	-2.54486	2.54486	0.431439	11010@B03	5990.67	5859.85	19832.8	63.3049	15191.6	7172.93	11.7791	33630.2	87753.1	54122.9
11010@B04	CTH	1491	5.79067e-05	6.01485e-05	8.03166e-05	6.8476e-05	7.24007e-05	8.39908e-05	6.27835e-05	0.999514	7.99811	0.00915309	0.0956718	0.999514	8	0.00188969	0.00188969	10878.7	7.19558	-0.802525	0.802525	0.100339	11010@B04	1	1	1	1	1	1	1	10871.7	10878.7	7
11010@B05	RBMS1	5937	0.0851437	0.0260005	0.108597	0.271157	0.221655	0.0611324	0.0865999	0.139714	4.74655	3.90257	1.97549	0.271157	4	-0.746546	0.746546	312559	4.58302	-0.163525	0.163525	0.0344514	11010@B05	30686.9	10514.6	39425.6	91498.3	58446.9	27328.7	26196	28461.6	312559	284097
11010@B06	OLFML3	56944	0.000247918	0.0270719	0.000740139	0.000671903	0.000736977	0.0554792	0.136717	0.778335	7.57956	1.20448	1.09749	0.778335	8	0.420442	0.420442	88465.2	7.1309	-0.44866	0.44866	0.0591935	11010@B06	31.0167	4094.9	80.6783	73.7932	72.0371	7512.49	15131.7	61468.6	88465.2	26996.6
11010@B07	SERPINA5	5104	0.00633553	0.164097	0.00830681	0.013916	0.0115521	0.00885525	0.747806	0.0391309	6.0737	3.82482	1.95571	0.747806	7	0.926303	0.926303	11488	4.90074	-1.17296	1.17296	0.193121	11010@B07	79.6232	2395.3	89.8981	153.129	112.724	95.521	8262.75	299.08	11488	11188.9
11010@B08	PDK3	5165	9.6201e-05	9.694e-05	0.00337689	0.000113868	0.000120394	0.00169145	0.000104402	0.9944	7.97756	0.101898	0.319215	0.9944	8	0.0224435	0.0224435	6540.22	6.5294	-1.44816	1.44816	0.181529	11010@B08	1	1	28.0096	1	1	14.5515	1	6492.66	6540.22	47.5611
11010@B09	KLHDC2	23588	0.0273527	0.147302	0.625098	0.124248	0.0025979	0.0322756	0.00388655	0.0372384	3.226	1.6239	1.27432	0.625098	3	-0.226002	0.226002	82705.8	5.09261	1.86661	1.86661	0.578613	11010@B09	2129.36	13592.9	53031.6	9433.69	158.254	2336.94	266.285	1756.74	82705.8	80949
11010@B10	ENTPD5	957	0.157227	0.0996861	0.196216	0.433627	0.0138958	0.0161203	0.01205	0.0711787	3.49973	3.08542	1.75654	0.433627	4	0.500266	0.500266	78.5113	4.04446	0.544731	0.544731	0.155649	11010@B10	14.3016	9.05228	14.3143	33.9169	1	1	1	3.92624	78.5113	74.5851
11010@B11	KMO	8564	0.000816246	0.159364	0.00646768	0.00785668	0.00544536	0.812019	0.00107143	0.00695954	5.33289	2.24918	1.49973	0.812019	6	0.667108	0.667108	12072.2	5.62339	0.290496	0.290496	0.0544726	11010@B11	8.78848	2036.12	60.6508	74.806	46.3108	9788.78	10.4447	46.255	12072.2	12025.9
11010@B12	TRIM13	10206	0.000124122	0.000128927	0.0578182	0.935226	0.000155189	0.000180033	0.000134575	0.00623268	3.9674	0.160198	0.400247	0.935226	4	0.0325987	0.0325987	7409.85	4.3198	0.352394	0.352394	0.0888224	11010@B12	1	1	403.982	6969.93	1	1	1	30.935	7409.85	7378.91
11010@C01	PHF10	55274	0.00638734	0.0614777	0.0727408	0.145181	0.127662	0.125836	0.110774	0.349941	5.89656	4.00622	2.00155	0.349941	8	2.10344	2.10344	606.193	6.46833	0.57177	0.57177	0.0969667	11010@C01	4.9397	49.2073	46.598	99.018	77.6559	84.7992	76.7341	167.241	606.193	438.952
11010@C02	C1orf94	84970	0.00205152	0.124342	0.00721388	0.00584501	0.007253	0.208666	0.0014321	0.643197	6.73962	4.1635	2.04047	0.643197	8	1.26038	1.26038	31721.2	6.11175	-0.627861	0.627861	0.0931597	11010@C02	79.5908	6036.24	248.946	200.344	218.957	9341.87	49.3722	15545.9	31721.2	16175.3
11010@C03	NARF	26502	0.000135388	0.00113908	0.00299188	0.000141949	0.134535	0.859125	0.000132074	0.00180024	5.85471	0.169862	0.412143	0.859125	6	0.145295	0.145295	9194.16	5.45324	-0.401468	0.401468	0.0685719	11010@C03	1.12058	9.8101	20.4078	1	882.02	8269.64	1	9.15427	9194.16	9185
11010@C04	S100PBP	64766	9.33445e-05	0.00194883	0.000750628	0.00102759	0.00011698	0.000131231	0.000101408	0.99583	7.97908	0.11118	0.333437	0.99583	8	0.0209247	0.0209247	6760.02	7.17423	-0.804847	0.804847	0.10087	11010@C04	1	21.4209	6.47127	9.55929	1	1	1	6718.57	6760.02	41.4515
11010@C05	RAD23B	5887	8.65537e-05	3.14362e-05	0.000802389	3.57885e-05	3.78397e-05	4.38972e-05	3.28134e-05	0.998929	7.99482	0.0265273	0.162872	0.998929	8	0.00518372	0.00518372	21001.9	7.83838	-0.156433	0.156433	0.0195669	11010@C05	2.8702	1	20.9881	1	1	1	1	20973	21001.9	28.8583
11010@C06	ABHD3	171586	0.000609661	0.000633263	0.994731	0.000720938	0.000762258	0.000884283	0.000661005	0.000997661	3.01068	0.050204	0.224063	0.994731	3	-0.010678	0.010678	1500.48	4.54442	1.53375	1.53375	0.509436	11010@C06	1	1	1493.48	1	1	1	1	1	1500.48	1499.48
11010@C07	C2orf24	27013	0.483109	0.358318	0.107999	0.00170271	0.00146111	0.0438043	0.000488748	0.00311696	1.82904	1.40714	1.18623	0.483109	1	-0.829042	0.829042	38580.5	1.51903	-0.310011	0.310011	0.169494	11010@C07	17694.7	15589.7	3640	49.4312	38.0169	1490.65	14.5662	63.4134	38580.5	38517.1
11010@C08	SIGIRR	59307	0.0158296	0.0470981	0.130112	0.076064	0.0321564	0.0509677	0.0316406	0.616131	6.42174	4.97504	2.23048	0.616131	8	1.57826	1.57826	1163.46	6.35609	-0.0656472	0.0656472	0.0102226	11010@C08	25.3324	81.1214	186.261	107.466	40.405	67.0644	45.4377	610.369	1163.46	553.088
11010@C09	ZNF3	7551	0.000836052	0.0108306	0.00749523	0.00308462	0.000350012	0.968302	0.000776953	0.00832473	5.94092	0.304921	0.552197	0.968302	6	0.0590811	0.0590811	6519.47	5.73487	-0.206049	0.206049	0.0346831	11010@C09	4.8356	69.8405	38.6904	15.6261	1.59289	6355.26	4.05504	29.5641	6519.47	6489.9
11010@C10	EIF4A3	9775	7.94146e-06	0.0262979	0.000293375	0.118549	0.0244942	0.152921	8.69263e-06	0.677428	6.98716	2.65753	1.63019	0.677428	8	1.01284	1.01284	97930.6	7.00284	0.0156768	0.0156768	0.00224366	11010@C10	1	3932	30.9081	13973.8	2441.51	23212.7	1	54337.7	97930.6	43592.9
11010@C12	DNAJA2	10294	0.0216262	0.0222871	0.0299955	0.0255735	0.0270392	0.0313677	0.0234475	0.818663	7.29532	2.91678	1.70786	0.818663	8	0.704678	0.704678	30.3053	4.61458	-2.68074	2.68074	0.36746	11010@C12	1	1	1	1	1	1	1	23.3053	30.3053	7
11010@D01	ASS1	445	0.00204848	0.00604255	0.00022329	0.000199013	0.000568629	0.0463233	0.154493	0.790102	7.69865	0.580764	0.762079	0.790102	8	0.301353	0.301353	102577	3.23341	-4.46523	4.46523	0.580002	11010@D01	303.516	1156.16	27.549	25.2864	65.169	7470.21	20057.5	73471.6	102577	29105.4
11010@D02	GOT1	2805	0.031346	0.0460522	0.115928	0.117377	0.0688665	0.0716831	0.058235	0.490512	6.04691	5.1203	2.26281	0.490512	8	1.95309	1.95309	527.303	5.21049	-0.836421	0.836421	0.138322	11010@D02	21.9456	34.6031	70.9919	72.1792	37.5823	43.6241	36.3004	210.076	527.303	317.227
11010@D03	ARRDC3	57561	0.0307217	0.00910669	0.116832	0.0807283	0.0435575	0.077445	0.0796676	0.561941	6.458	4.44938	2.10935	0.561941	8	1.542	1.542	590.48	6.01024	-0.447758	0.447758	0.0693338	11010@D03	24.8942	7.67379	82.1103	57.3806	27.6268	53.2037	57.5643	280.026	590.48	310.454
11010@D04	ACAD8	27034	7.8812e-06	1.75382e-05	0.000136025	0.000142103	0.134204	1.14313e-05	0.00463244	0.860848	7.59132	1.05219	1.02576	0.860848	8	0.408677	0.408677	84264.3	7.01206	-0.579258	0.579258	0.0763053	11010@D04	1	2.20521	13.9916	15.7763	13609.8	1	531.707	70088.8	84264.3	14175.5
11010@D06	CSNK1G2	1455	0.000384559	0.00889097	0.0949622	0.000104818	0.300152	0.166683	0.0101283	0.418694	6.22478	2.94148	1.71507	0.418694	8	1.77522	1.77522	66326.5	5.39448	-0.830297	0.830297	0.133386	11010@D06	30.061	807.246	8041.66	6.95604	19517.6	16544.3	706.434	20672.2	66326.5	45654.3
11010@D07	NMUR2	56923	0.12465	0.0627827	0.0138932	0.00836235	0.00862445	0.200412	0.549334	0.0319408	5.6718	4.85728	2.20392	0.549334	7	1.3282	1.3282	14475.1	4.46208	-1.20972	1.20972	0.213287	11010@D07	1952.29	1137.45	189.269	111.62	101.858	3334.33	7351.45	296.818	14475.1	14178.3
11010@D08	NKAP	79576	0.0120381	0.00526529	0.266867	0.218772	0.00633783	0.0317437	0.450681	0.0082951	5.14154	3.41533	1.84806	0.450681	7	1.85846	1.85846	171.267	4.72261	-0.418927	0.418927	0.081479	11010@D08	2.38142	1	42.5946	37.5384	1	4.60235	81.1507	1	171.267	170.267
11010@D09	MKRN2	23609	0.00475728	0.00363313	0.00490425	0.00402315	0.0696235	0.906478	0.000849904	0.00573067	5.88161	0.316673	0.562737	0.906478	6	0.11839	0.11839	8380.37	4.99833	-0.883285	0.883285	0.150177	11010@D09	37.4416	30.2639	31.0518	27.2362	431.836	7789.28	5.97593	27.286	8380.37	8353.09
11010@D10	GAK	2580	0.0171955	0.0353667	0.118148	0.0933066	0.0651328	0.0942506	0.0100622	0.566537	6.3095	4.67787	2.16284	0.566537	8	1.6905	1.6905	590.57	7.94143	1.63193	1.63193	0.258646	11010@D10	13.8511	29.9827	81.6184	66.0279	41.1979	65.1925	7.3049	285.395	590.57	305.175
11010@D11	HYAL3	8372	0.00437649	0.00586381	0.0189183	0.0101388	0.00989516	0.00716194	0.00593822	0.937707	7.74909	1.12141	1.05897	0.937707	8	0.250913	0.250913	3463.24	6.27843	-1.47066	1.47066	0.189784	11010@D11	23.7969	33.8701	91.1915	48.3217	42.1628	30.9469	28.9407	3164	3463.24	299.231
11010@D12	MTMR14	64419	0.000260709	0.00298405	0.00226107	0.00243356	0.00181687	0.0801521	0.000861746	0.90923	7.79261	0.510478	0.714477	0.90923	8	0.207385	0.207385	14540.3	6.80767	-0.984948	0.984948	0.126395	11010@D12	5.74031	70.7034	41.5639	46.8569	31.4647	1785.49	17.1815	12541.3	14540.3	1999
11010@E01	CALR	811	0.00074822	0.00117651	0.0792561	0.00196156	0.000711168	0.00141527	0.000948896	0.913782	7.57766	1.92645	1.38796	0.913782	8	0.422336	0.422336	16290.5	7.21823	-0.359433	0.359433	0.0474332	11010@E01	18.6206	31.0161	1882.57	42.4294	13.9078	27.542	21.2318	14253.2	16290.5	2037.32
11010@E02	CKMT1A	548596	5.49858e-05	0.0195915	0.25623	0.252177	0.0390654	0.276191	0.15608	0.000609996	4.76655	2.3058	1.51849	0.276191	6	1.23345	1.23345	63317	5.00242	0.235871	0.235871	0.0494847	11010@E02	3.32422	1371.88	16923.2	14380.4	1860.38	20290.9	8464.2	22.7522	63317	63294.2
11010@E03	ACTR10	55860	8.53857e-05	0.000149077	0.000521861	0.000963949	0.000106757	0.582385	0.415649	0.000139722	6.4113	0.260215	0.510113	0.582385	6	-0.411305	0.411305	11242.6	4.56444	-1.84687	1.84687	0.288064	11010@E03	1	1.70005	4.61831	9.83304	1	6815.9	4407.57	1	11242.6	11241.6
11010@E04	RENBP	5973	0.039892	0.0505756	0.0726492	0.0510044	0.00162919	0.0456925	0.0272068	0.71135	6.72656	5.01072	2.23846	0.71135	8	1.27344	1.27344	545.877	6.33577	-0.390793	0.390793	0.0580971	11010@E04	31.0421	40.5488	47.58	34.7081	1	30.6012	19.0593	341.338	545.877	204.54
11010@E05	MTERFD1	51001	0.000400712	0.000416225	0.000555788	0.000473851	0.0090829	0.30456	0.000434459	0.684076	7.35322	0.938191	0.968603	0.684076	8	0.646779	0.646779	1871.21	5.53107	-1.82215	1.82215	0.247803	11010@E05	1	1	1	1	18.0579	787.272	1	1060.88	1871.21	810.33
11010@E06	SERPINA1	5265	0.00248295	0.0827581	0.00456176	0.00358365	0.00252622	0.00355224	0.000748166	0.899787	7.4335	2.98911	1.7289	0.899787	8	0.566504	0.566504	21651.7	5.46298	-1.97052	1.97052	0.265086	11010@E06	79.9813	3229.32	132.136	101.352	62.9904	108.004	21.3223	17916.6	21651.7	3735.11
11010@E08	SLC25A46	91137	0.000560416	0.000585289	0.000743625	0.000665644	0.000704513	0.000817293	0.00061093	0.995312	7.98183	0.0876622	0.296078	0.995312	8	0.0181744	0.0181744	1114.73	6.96655	-1.01528	1.01528	0.127199	11010@E08	1	1	1	1	1	1	1	1107.73	1114.73	7
11010@E09	RBM15B	29890	0.0534481	0.0054483	0.398393	0.00015006	0.235117	0.104623	7.31011e-05	0.202747	4.68594	4.32893	2.08061	0.398393	3	-1.68594	1.68594	69627.9	4.99243	0.306494	0.306494	0.0654071	11010@E09	4063.46	444.205	33118.4	9.51565	14218.6	8449.59	4.86405	9319.31	69627.9	60308.6
11010@E10	BAAT	570	0.00631538	0.0374631	0.109691	0.150113	0.00791909	0.00899898	0.0409939	0.638505	6.49936	4.69855	2.16761	0.638505	8	1.50064	1.50064	112.79	4.23248	-2.26688	2.26688	0.348785	11010@E10	1	6.10522	14.3817	20.9571	1	1	5.93258	62.413	112.79	50.3766
11010@E11	TUBA3C	7278	0.00367205	0.0196143	0.0194586	0.0457935	0.605398	0.122783	0.0443231	0.138957	5.47006	1.68865	1.29948	0.605398	5	-0.470059	0.470059	20833.1	5.96892	0.498862	0.498862	0.0911986	11010@E11	95.8088	577.499	463.802	1055.85	12133.3	3319.99	1001.58	2185.32	20833.1	18647.8
11010@E12	BRF2	55290	0.00485785	0.180259	0.0403252	5.21483e-05	5.5768e-05	6.4599e-05	0.768737	0.00564866	5.91357	4.15264	2.0378	0.768737	7	1.08643	1.08643	21535	5.19173	-0.721849	0.721849	0.122066	11010@E12	111.117	4938.05	858.152	1	1	1	15546	78.6662	21535	21456.3
11010@F01	BZW2	28969	4.21109e-05	4.37411e-05	5.84078e-05	0.309421	5.26511e-05	6.10797e-05	0.0951711	0.59515	6.66602	3.27221	1.80892	0.59515	8	1.33398	1.33398	17563	5.74001	-0.926009	0.926009	0.138915	11010@F01	1	1	1	6659.16	1	1	2045.12	8853.68	17563	8709.28
11010@F03	FAH	2184	1.03559e-05	1.15206e-05	1.42071e-05	0.0912815	0.0332513	1.41611e-05	0.149275	0.726141	7.3856	1.53289	1.2381	0.726141	8	0.614396	0.614396	68527.8	5.0086	-2.37701	2.37701	0.321843	11010@F03	1	1.10517	1	8204.81	2661.67	1	12964.5	44692.7	68527.8	23835.1
11010@F04	RBM22	55696	0.000123602	0.000128387	0.000170411	0.000145649	0.000154539	0.000169387	0.000134011	0.998974	7.99599	0.0194554	0.139483	0.998974	8	0.00400659	0.00400659	5098.21	7.50704	-0.488956	0.488956	0.0611501	11010@F04	1	1	1	1	1	1	1	5091.21	5098.21	7
11010@F05	PRIM1	5557	0.0997047	0.103565	0.13829	0.117903	0.124661	0.144617	0.108102	0.163159	4.7463	5.17951	2.27585	0.163159	8	3.2537	3.2537	8	4.74995	0.00365058	0.00365058	0.000769142	11010@F05	1	1	1	1	1	1	1	1	8	7
11010@F06	NFIB	4781	0.00110492	0.0025235	0.00405205	0.00403914	0.00394523	0.00249127	0.00124686	0.980597	7.92264	0.351649	0.593	0.980597	8	0.0773573	0.0773573	8364.06	6.54913	-1.37351	1.37351	0.173366	11010@F06	14.7152	36.0165	46.4689	46.8115	41.1465	27.8431	14.8837	8136.17	8364.06	227.885
11010@F07	ACOT2	10965	0.000303535	0.000330699	0.0130584	0.000466976	0.00772986	0.0435931	0.000166502	0.934351	7.81819	0.571762	0.756149	0.934351	8	0.181811	0.181811	144584	7.14046	-0.67773	0.67773	0.0866863	11010@F07	66.4365	76.9978	2746.95	88.0796	1299.79	10815.2	31.9158	129459	144584	15125.4
11010@F08	BEND5	79656	0.000591526	0.000938534	0.0027565	0.00028655	0.00510179	0.98218	0.000688593	0.00745619	5.99494	0.091349	0.30224	0.98218	6	0.00505518	0.00505518	4298.18	4.4875	-1.50745	1.50745	0.251453	11010@F08	2.42535	3.97279	8.93837	1	16.6041	4243.89	2.59056	18.7582	4298.18	4279.42
11010@F09	TES	26136	6.36659e-06	6.61305e-06	8.83046e-06	0.157974	0.0457408	0.0207717	0.285071	0.490421	6.90414	2.10727	1.45164	0.490421	8	1.09586	1.09586	121592	6.76605	-0.138089	0.138089	0.0200009	11010@F09	1	1	1	23371.4	5719.59	3155.69	40354.6	48987.8	121592	72604.3
11010@F10	CNP	1267	0.00213086	0.00136564	0.000365374	0.000349916	0.000166114	0.0175985	0.0234733	0.95455	7.91449	0.256359	0.506319	0.95455	8	0.085505	0.085505	174710	7.93797	0.0234781	0.0234781	0.00296647	11010@F10	536.749	383.282	82.1238	76.801	32.2705	4718.12	5162.81	163718	174710	10992.2
11010@F11	#N/A	#N/A	0.00184924	9.55002e-05	0.000110582	8.96753e-05	0.000149154	0.0183334	0.0229362	0.956436	7.92552	0.190315	0.436252	0.956436	8	0.0744798	0.0744798	228742	7.83314	-0.0923784	0.0923784	0.0116558	11010@F11	708.465	38.5714	34.3826	29.5868	44.2536	7839.83	7704.16	212343	228742	16399.2
11010@F12	PAX6	5080	0.740866	0.0103515	0.0138225	0.0117847	0.0124602	0.0144548	0.010805	0.185456	2.55848	7.77987	2.78924	0.740866	1	-1.55848	1.55848	95.2634	1.02068	-1.5378	1.5378	0.601061	11010@F12	77.8261	1	1	1	1	1	1	11.4373	95.2634	83.8261
11010@G01	MCHR1	2847	0.0162926	0.00709288	0.00975663	0.0857638	0.531466	0.00968183	0.00762676	0.33232	5.83017	2.79119	1.67069	0.531466	5	-0.830169	0.830169	106.259	4.92235	-0.907818	0.907818	0.15571	11010@G01	2.33061	1	1	10.6353	60.1034	1	1	29.1896	106.259	77.0693
11010@G02	ZNF446	55663	0.000137712	0.000902819	0.0198016	0.0013454	0.000665887	0.0687271	0.096654	0.811765	7.65312	0.813048	0.901692	0.811765	8	0.346876	0.346876	12886.3	6.94701	-0.70611	0.70611	0.0922642	11010@G02	2.56153	17.7889	360.263	21.9415	9.83624	1324.58	1621.56	9527.77	12886.3	3358.53
11010@G03	REXO4	57109	0.00905501	0.0712256	0.0125593	0.0106404	0.0113215	0.0125725	0.77754	0.0950856	6.56725	2.36901	1.53916	0.77754	7	0.432746	0.432746	97.3342	6.31742	-0.24983	0.24983	0.0380418	11010@G03	1	8.10596	1	1	1	1	77.7602	6.46806	97.3342	90.8662
11010@G04	IL11RA	3590	0.00358398	0.00642228	0.0108877	0.0101076	0.144047	0.801545	0.00532114	0.0180852	5.80096	0.512867	0.716147	0.801545	6	0.199043	0.199043	9969.96	5.01452	-0.786435	0.786435	0.13557	11010@G04	32.6418	63.5031	86.6821	80.9882	1040.69	8521.25	43.2822	100.926	9969.96	9869.04
11010@G06	AP1M2	10053	0.00757819	0.0237359	0.0244634	0.0537234	0.101447	0.148544	0.0206576	0.619851	6.84524	2.89137	1.7004	0.619851	8	1.15476	1.15476	143352	5.09974	-1.7455	1.7455	0.254994	11010@G06	1355.2	4997.07	4248.49	8739.12	14985.8	36237.7	3252.65	69536	143352	73816
11010@G07	CPB2	1361	0.0236531	0.0779909	0.0329018	0.0275496	0.190163	0.583207	0.0257887	0.0387454	5.32908	2.1663	1.47184	0.583207	6	0.670917	0.670917	33.8486	4.70406	-0.625024	0.625024	0.117285	11010@G07	1	3.27562	1	1	6.39028	19.1827	1	1	33.8486	32.8486
11010@G08	IVD	3712	0.0037342	4.16777e-05	0.00017827	0.000412068	7.30845e-05	0.0200818	0.0595985	0.91588	7.87109	0.319491	0.565236	0.91588	8	0.12891	0.12891	115932	7.88781	0.0167166	0.0167166	0.0021238	11010@G08	657.732	7.19779	24.691	62.5851	10.0291	3539.94	9231.88	102398	115932	13534.1
11010@G09	#N/A	#N/A	0.0364629	0.0383315	0.104739	0.171015	0.116513	0.101752	0.0648341	0.366353	5.68914	4.70171	2.16834	0.366353	8	2.31086	2.31086	320793	5.43503	-0.25411	0.25411	0.0446657	11010@G09	13607.4	18022	43744.5	56745.8	33521.4	54024.1	18949.3	82178.5	320793	238614
11010@G10	SERPINA3	12	0.0648808	0.0677296	0.000108779	6.12884e-05	2.58163e-05	0.000509472	2.2387e-05	0.866662	7.13755	4.8796	2.20898	0.866662	8	0.862451	0.862451	34022.5	7.18003	0.0424851	0.0424851	0.00595234	11010@G10	3264.83	4007.79	3.9622	2.52815	1	19.7243	1	26721.6	34022.5	7300.83
11010@G11	SF3B4	10262	0.0185068	0.0217111	0.048434	0.0395113	0.0313826	0.0396671	0.0245336	0.776253	7.14195	3.26087	1.80579	0.776253	8	0.858045	0.858045	2943.46	6.20702	-0.934931	0.934931	0.130907	11010@G11	79.8851	104.08	185.564	150.315	105.445	158.339	93.9349	2065.9	2943.46	877.563
11010@H01	SLC35A5	55032	0.0168609	0.0480413	0.0600029	0.0458441	0.0388844	0.0310072	0.01555	0.743809	6.91612	4.10399	2.02583	0.743809	8	1.08388	1.08388	5491.21	5.72857	-1.18755	1.18755	0.171708	11010@H01	131.191	439.367	455.396	318.801	233.379	248.144	106.103	3558.83	5491.21	1932.38
11010@H02	F2R	2149	0.000319524	0.000331893	0.00386667	0.000548879	0.0003995	0.000434298	0.000346433	0.993753	7.97183	0.137939	0.371402	0.993753	8	0.0281704	0.0281704	1951.73	4.77852	-3.19331	3.19331	0.400575	11010@H02	1	1	9.58745	1.45689	1	1	1	1935.69	1951.73	16.0443
11010@H03	SDPR	8436	1.5112e-05	0.000355641	0.000882969	0.000147826	0.000151626	0.0843926	1.64452e-05	0.914038	7.8235	0.345781	0.588032	0.914038	8	0.176502	0.176502	44863.2	7.31919	-0.504309	0.504309	0.0644608	11010@H03	1	25.4427	50.9976	8.44697	7.96355	6253.06	1	38515.3	44863.2	6347.91
11010@H04	INHBA	3624	0.00203741	0.00699727	0.00464143	0.00697086	0.00589762	0.00640109	0.00212181	0.964933	7.86005	0.640522	0.800326	0.964933	8	0.139953	0.139953	5151.05	6.67804	-1.18201	1.18201	0.150382	11010@H04	16.5673	62.8285	32.5732	49.7947	37.621	44.934	15.5502	4891.18	5151.05	259.869
11010@H05	STK25	10494	0.000453009	0.0140757	0.223941	0.00101393	0.653665	0.103553	0.000408955	0.00289034	4.62011	1.01759	1.00876	0.653665	5	0.379893	0.379893	55601	4.96347	0.343366	0.343366	0.0743199	11010@H05	27.3698	981.085	14383.5	52.8837	33176.9	6852.1	21.7998	105.448	55601	55495.6
11010@H06	SH2B1	25970	0.0474683	0.0777554	0.0938847	0.0979145	0.132768	0.205655	0.046346	0.298209	5.48415	4.77326	2.18478	0.298209	8	2.51585	2.51585	10220.2	5.20946	-0.274694	0.274694	0.0500886	11010@H06	554.179	1085.78	1087.43	1020.98	1187.91	2702.43	468.114	2113.41	10220.2	8106.82
11010@H08	FLOT1	10211	6.87608e-05	0.000651984	9.57792e-05	0.996653	8.63393e-05	9.52389e-05	0.000357209	0.00199186	4.00771	0.038815	0.197015	0.996653	4	-0.00770984	0.00770984	13633.4	3.99702	-0.0106912	0.0106912	0.00266767	11010@H08	1	9.73909	1	13597.2	1	1	4.74458	17.7464	13633.4	13615.7
11010@H10	TXNRD2	10587	0.0164135	0.0140699	0.00411353	0.00367736	0.00407603	0.00463185	0.00113138	0.951886	7.74279	1.46264	1.2094	0.951886	8	0.257214	0.257214	137368	5.1689	-2.57388	2.57388	0.332423	11010@H10	3519.02	3561.01	828.344	690.603	671.634	988.433	209.312	126900	137368	10468.4
11010@H11	SLC37A4	2542	0.00166774	0.00269251	0.199453	0.00243086	0.004499	0.00171082	0.00163639	0.785909	6.94663	4.14325	2.0355	0.785909	8	1.05337	1.05337	4197.35	5.85092	-1.0957	1.0957	0.157732	11010@H11	10.2524	16.8012	1112.86	12.9686	21.8495	8.0535	9.1181	3005.45	4197.35	1191.9
11011@A01	ACTL6A	86	0.00474254	0.206022	0.0491542	0.000131911	0.0152312	0.36471	0.000120945	0.359887	5.70914	5.22813	2.28651	0.36471	6	0.290863	0.290863	9260.98	5.17663	-0.532504	0.532504	0.0932723	11011@A01	43.0418	2163.06	381.475	1	109.284	4549.69	1	2012.42	9260.98	7248.56
11011@A02	SEPT6	23157	0.00117951	0.000323819	0.141032	0.000496382	0.186336	0.0794263	0.0171231	0.574083	6.54767	3.50579	1.87238	0.574083	8	1.45233	1.45233	106059	6.45083	-0.096845	0.096845	0.0147908	11011@A02	167.013	48.2011	21225.3	60.0275	20186.1	12548.8	2078.2	49745	106059	56313.6
11011@A03	KRT18	3875	0.000276364	0.041538	0.126394	0.275279	0.277582	0.170432	0.106451	0.00204711	4.73569	1.70392	1.30534	0.277582	5	0.264311	0.264311	101050	5.17406	0.438374	0.438374	0.0925682	11011@A03	28.138	5146.34	14673.7	26182	24590.4	20440.2	9860.67	128.13	101050	100921
11011@A04	PLAU	5328	0.000693851	0.00182912	0.00297757	0.00355153	0.00256385	0.00192028	7.48903e-05	0.986389	7.94347	0.258745	0.50867	0.986389	8	0.0565326	0.0565326	9238.61	7.14471	-0.79876	0.79876	0.100556	11011@A04	10.1443	28.7829	34.7395	45.7165	29.6115	24.3147	1	9064.3	9238.61	174.309
11011@A05	SYT11	23208	0.000611849	0.000687728	0.000287711	0.000176929	0.521208	0.0450402	0.089245	0.342743	6.2465	1.95026	1.39652	0.521208	5	-1.2465	1.2465	42444.3	5.82591	-0.420584	0.420584	0.0673311	11011@A05	34.4421	41.2743	13.1879	8.53538	23246.2	2597.95	4460.69	12042.1	42444.3	30402.2
11011@A06	EIF5	1983	0.000122777	0.000127727	0.0434577	0.000145411	0.784152	0.17166	0.000133323	0.000201225	5.08459	0.343938	0.586462	0.784152	5	-0.0845949	0.0845949	6687.3	4.84311	-0.241485	0.241485	0.0474935	11011@A06	1	1	303.806	1	5077.91	1300.58	1	1	6687.3	6686.3
11011@A08	SGK1	6446	6.86612e-06	0.000152837	0.0925103	8.02791e-05	0.069196	0.151242	0.000109675	0.686702	7.02598	2.59901	1.61214	0.686702	8	0.974019	0.974019	240618	6.44248	-0.583498	0.583498	0.0830487	11011@A08	2.0881	51.19	31290.7	21.5205	16696	58745.5	30.0853	133781	240618	106837
11011@A09	KRT17	3872	0.171098	0.291942	0.334796	0.0116271	0.0649315	0.0386419	0.00299765	0.0839662	3.0551	3.73954	1.93379	0.334796	3	-0.0550998	0.0550998	130458	4.83493	1.77983	1.77983	0.582576	11011@A09	22251.8	44834.1	44447.8	1242.4	6268.81	5038.62	309.078	6065.83	130458	124393
11011@A10	GFAP	2670	0.000590405	0.00012511	4.38548e-06	2.55251e-05	0.00644683	0.0536178	7.41407e-06	0.939183	7.86841	0.289136	0.537713	0.939183	8	0.131591	0.131591	206541	4.7223	-3.14611	3.14611	0.399841	11011@A10	190.902	41.2263	1	6.71843	1604.78	18927.8	2.06433	185767	206541	20774.5
11011@A11	GRAMD3	65983	0.0147924	0.0170269	0.0146933	0.000300249	1.5141e-05	3.05367e-05	3.82108e-05	0.953103	7.71948	1.63154	1.27732	0.953103	8	0.28052	0.28052	54096.6	7.33841	-0.381069	0.381069	0.0493645	11011@A11	1251.66	1638.01	1120.01	21.5168	1	1.78101	2.90255	50059.7	54096.6	4036.88
11011@A12	TADA3L	10474	0.0182183	0.123314	0.299412	0.0439341	0.141956	0.072947	0.0397771	0.260442	4.84825	5.19591	2.27945	0.299412	3	-1.84825	1.84825	126458	5.35127	0.503013	0.503013	0.103751	11011@A12	2474.68	20698.6	45014	5328.88	15725.5	10889.4	4678.97	21648.1	126458	104810
11011@B01	RNF26	79102	0.00117584	0.0296102	0.207953	0.00699686	0.201545	0.290856	0.152029	0.109834	5.40798	2.84515	1.68676	0.290856	6	0.592021	0.592021	138657	4.98014	-0.427843	0.427843	0.0791133	11011@B01	153.033	4750.42	31338	840.471	23057.4	52356.5	17340.2	8821.4	138657	129836
11011@B02	SPOCK3	50859	0.00068193	0.228677	0.00192218	0.0038481	0.000149592	0.206432	0.557175	0.00111424	5.62767	4.13173	2.03267	0.557175	7	1.37233	1.37233	12495.9	4.96535	-0.662325	0.662325	0.117691	11011@B02	8.85636	3381.74	20.1544	43.6103	1.54225	2551.88	6479.3	8.82595	12495.9	12487.1
11011@B03	#N/A	#N/A	4.43918e-05	0.24318	5.88339e-05	5.24943e-05	0.000534582	0.216779	0.538579	0.00077262	5.56637	4.24689	2.0608	0.538579	7	1.43363	1.43363	22340.4	5.34125	-0.225117	0.225117	0.0404423	11011@B03	1	6572.45	1	1	9.61012	4808.25	10936.4	10.7365	22340.4	22329.7
11011@B04	M6PRBP1	10226	0.00011212	3.60247e-05	0.000563979	0.000129934	0.00384254	0.0204972	0.0195731	0.955245	7.92356	0.153272	0.391499	0.955245	8	0.0764357	0.0764357	113219	6.83889	-1.08467	1.08467	0.136892	11011@B04	19.6817	6.32671	81.8135	19.4875	521.11	3730.25	3016.92	105823	113219	7395.59
11011@B05	RGMA	56963	0.000616133	0.000553314	0.000532583	0.147433	0.0800418	0.0761251	0.0409064	0.653792	6.96669	2.4204	1.55576	0.653792	8	1.03331	1.03331	60857.6	5.03972	-1.92698	1.92698	0.276598	11011@B05	50.8443	48.5827	34.7375	11326.9	5358.69	7115.38	2991.13	33931.3	60857.6	26926.3
11011@B07	ANKHD1	54882	2.71552e-05	4.27956e-05	0.700633	0.000120669	0.000597316	0.0792252	2.94421e-05	0.219324	4.33563	4.41535	2.10127	0.700633	3	-1.33563	1.33563	35906.4	4.24145	-0.0941875	0.0941875	0.021724	11011@B07	1	1.53112	28012.6	3.79678	17.5275	2807.98	1	5060.95	35906.4	30845.4
11011@B08	AP2M1	1173	0.000536918	0.0404542	0.0137784	0.02156	0.0945096	0.137144	1.42544e-05	0.692002	7.04055	2.65072	1.6281	0.692002	8	0.959447	0.959447	57289.8	5.00824	-2.03231	2.03231	0.288658	11011@B08	41.3395	3531.84	932.763	1468.22	5965.87	11932.4	1	33416.4	57289.8	23873.4
11011@B09	NCAPG	64151	0.000331519	0.000334821	0.123148	0.000388457	0.000416332	0.000475577	0.00036259	0.874543	7.37582	2.72961	1.65215	0.874543	8	0.624184	0.624184	1970.34	4.41001	-2.9658	2.9658	0.402098	11011@B09	1	1	326.007	1	1	1	1	1638.33	1970.34	332.007
11011@B10	C1orf103	55791	0.00164017	0.00344739	0.000927315	0.00154804	0.000196512	0.901902	0.000170409	0.0901683	6.15244	0.448502	0.669703	0.901902	6	-0.152442	0.152442	6521.5	5.39843	-0.754013	0.754013	0.122555	11011@B10	10.5152	22.5747	4.45327	8.50988	1	6117.4	1	356.044	6521.5	6165.45
11011@B11	FGG	2266	0.980742	0.01426	0.000868911	0.000734824	0.00078411	0.00090866	0.000679227	0.00102243	1.03711	0.132785	0.364397	0.980742	1	-0.0371144	0.0371144	1642.77	5.05605	4.01894	4.01894	3.87511	11011@B11	1613.32	23.4467	1	1	1	1	1	1	1642.77	1641.77
11011@B12	EEF1G	1937	0.225335	0.174069	0.18214	0.186461	0.0669455	0.0570421	0.0168871	0.0911195	3.38988	4.4392	2.10694	0.225335	1	-2.38988	2.38988	493758	5.36373	1.97384	1.97384	0.582274	11011@B12	113083	105604	106710	80262.7	25764.3	31076.2	6896.53	24361.3	493758	469397
11011@C04	GCNT3	9245	0.000162984	0.0472637	3.11474e-05	2.65555e-05	0.000198603	3.25722e-05	0.0176359	0.934648	7.69672	1.63826	1.27994	0.934648	8	0.303282	0.303282	29796.4	7.57007	-0.126647	0.126647	0.0164547	11011@C04	7.3044	2532.68	1	1	7.04917	1	713.509	26532.9	29796.4	3263.54
11011@C05	VIPR2	7434	0.0721394	0.0953816	0.0583166	0.000118854	0.403532	0.370238	0.000108973	0.000164474	4.67949	2.51548	1.58603	0.403532	5	0.320505	0.320505	9672.02	4.99966	0.32017	0.32017	0.0684198	11011@C05	737.162	1101.22	510.281	1	3303.3	4017.06	1	1	9672.02	9671.02
11011@C06	CLN3	1201	0.0629556	0.0727502	0.149548	0.153207	0.124686	0.14273	0.051933	0.24219	5.05079	4.94103	2.22284	0.24219	8	2.94921	2.94921	3176.66	6.91961	1.86882	1.86882	0.370005	11011@C06	232.731	307.923	527.071	504.07	354.071	537.133	167.459	546.205	3176.66	2630.46
11011@C07	C3orf39	84892	0.00397483	0.0118887	0.0169217	0.0104016	0.0107375	0.0098481	0.045814	0.890413	7.67691	1.28968	1.13564	0.890413	8	0.323094	0.323094	12911.8	6.96642	-0.710491	0.710491	0.0925491	11011@C07	78.8779	264.29	300.749	180.961	165.751	174.686	804.906	10941.6	12911.8	1970.22
11011@C08	FGGY	55277	0.0561492	0.156733	0.566596	0.000217838	0.220109	6.76495e-05	5.05683e-05	7.59899e-05	3.17219	1.23565	1.1116	0.566596	3	-0.17219	0.17219	21563.5	4.82591	1.65373	1.65373	0.52132	11011@C08	1233.52	4034.33	12528.7	3.99221	3759.97	1	1	1	21563.5	21562.5
11011@C09	OAT	4942	0.00020112	0.000676434	0.000272854	0.000238875	0.0025389	0.735228	0.000219017	0.260625	6.51392	0.800404	0.894653	0.735228	6	-0.513922	0.513922	4744.81	5.08369	-1.43023	1.43023	0.219566	11011@C09	1	3.3074	1	1	9.99691	3921.71	1	805.799	4744.81	3939.01
11011@C11	SQSTM1	8878	0.000874151	0.00817874	0.00241114	0.00242639	0.00237965	0.00244099	0.00390814	0.977381	7.90712	0.462831	0.680317	0.977381	8	0.0928818	0.0928818	142821	5.98179	-1.92533	1.92533	0.243493	11011@C11	198.291	2164.91	490.555	503.185	419.821	522.388	777.476	137744	142821	5076.63
11011@C12	LCAT	3931	0.0442388	0.0439905	0.0882802	0.179081	0.137304	0.0910332	0.0445471	0.371525	5.63014	4.85182	2.20268	0.371525	8	2.36986	2.36986	97434.8	6.06976	0.439622	0.439622	0.0780837	11011@C12	5035.56	6465.14	11615.8	18842.4	11695.2	13561.2	4226.16	25993.3	97434.8	71441.5
11011@D01	CTBP1	1487	0.000680716	0.000832741	0.00250034	0.00183685	0.0342675	0.0015406	0.000736931	0.957604	7.86377	0.45198	0.672294	0.957604	8	0.136231	0.136231	26477.5	7.32993	-0.533843	0.533843	0.0678865	11011@D01	28.2233	35.8257	87.8267	66.5736	1114.58	53.2496	27.3066	25063.9	26477.5	1413.58
11011@D02	NUSAP1	51203	0.0001556	0.00016195	0.000216431	0.00181288	0.0001951	0.00094045	0.995617	0.000900871	6.99152	0.031979	0.178827	0.995617	7	0.00847749	0.00847749	5779.4	4.79048	-2.20104	2.20104	0.314815	11011@D02	1	1	1	10.0014	1	4.42195	5757.44	3.53842	5779.4	5775.86
11011@D03	PSMC1	5700	0.8159	0.0170899	0.0444755	0.0362558	0.0430221	0.00189077	0.00141459	0.0399517	1.6845	2.79693	1.6724	0.8159	1	-0.6845	0.6845	756.799	4.87579	3.19129	3.19129	1.89451	11011@D03	642.66	13.679	28.8345	24.416	26.2722	1	1	18.9378	756.799	737.862
11011@D04	N/A	127557	0.000588522	7.87359e-05	0.000109186	0.000745297	0.998154	0.000109379	8.57289e-05	0.000128821	4.99711	0.0129104	0.113624	0.998154	5	0.00288666	0.00288666	10159.5	4.83607	-0.161042	0.161042	0.0322271	11011@D04	7.56296	1	1	8.13725	10138.8	1	1	1	10159.5	10158.5
11011@D05	IP6K1	9807	0.000884307	0.00182419	0.301096	0.306828	0.00197215	0.000936122	0.000375995	0.386083	5.24191	4.96045	2.22721	0.386083	8	2.75809	2.75809	81461.6	5.29937	0.0574621	0.0574621	0.0109621	11011@D05	82.4405	194.837	31892.4	26682.2	142.337	85.6045	30.9196	22350.9	81461.6	59110.7
11011@D06	IFRD2	7866	0.0197088	0.000584401	0.00129883	0.00120496	0.0005791	0.368949	0.000293079	0.607382	7.10729	1.72289	1.31259	0.607382	8	0.892711	0.892711	69072.3	7.01051	-0.0967745	0.0967745	0.0136162	11011@D06	1605.72	49.5515	91.0418	85.1898	36.2187	36676.1	20.9496	30507.5	69072.3	38564.8
11011@D07	C5orf22	55322	0.00034597	0.000657915	0.000209259	0.000186346	0.29899	5.92269e-05	4.42723e-05	0.699507	7.09471	1.92049	1.38582	0.699507	8	0.905295	0.905295	16644.3	6.99024	-0.104469	0.104469	0.0147249	11011@D07	8.53155	16.4711	3.85085	3.90001	5824.56	1	1	10785	16644.3	5859.31
11011@D08	EFEMP2	30008	0.000144066	0.000489961	0.000901163	0.000491537	0.000379369	0.000748053	0.000344718	0.996501	7.9866	0.0616632	0.248321	0.996501	8	0.0133991	0.0133991	45841.5	7.52869	-0.457909	0.457909	0.0573347	11011@D08	10.4095	37.0867	52.9148	31.1025	21.5964	44.5315	22.4345	45621.4	45841.5	220.076
11011@D10	COX10	1352	0.0061709	0.147757	0.0426357	0.0168536	0.0154761	0.0111486	0.00501213	0.754946	6.71593	5.49724	2.34462	0.754946	8	1.28407	1.28407	10592.3	6.53301	-0.182914	0.182914	0.0272359	11011@D10	89.3106	2566.01	579.225	216.258	173.711	136.755	64.0956	6766.93	10592.3	3825.37
11011@D11	GATA3	2625	0.0674734	0.0360933	0.0816315	0.102535	0.256667	0.178176	0.134072	0.143352	5.2324	3.7841	1.94528	0.256667	5	-0.232405	0.232405	10997.2	5.46098	0.228577	0.228577	0.043685	11011@D11	853.034	524.23	1004.84	1148.86	2487.9	2430.66	1456.43	1091.26	10997.2	9905.95
11011@D12	TUBB4	10382	0.000249695	0.000246655	0.00048727	6.64019e-05	0.0416571	0.0535881	0.0239855	0.879719	7.73794	0.578934	0.760877	0.879719	8	0.262063	0.262063	89073.1	5.37529	-2.36265	2.36265	0.305333	11011@D12	32.9984	34.4316	52.9218	7.56007	4345.75	7694.39	2836.36	74068.7	89073.1	15004.4
11011@E01	GATA3	2625	0.0710028	0.0264242	0.0682259	0.0601465	0.29927	0.174484	0.184342	0.116104	5.3316	3.55375	1.88514	0.29927	5	-0.3316	0.3316	29514.6	5.3522	0.0206044	0.0206044	0.00386457	11011@E01	2374.64	1042.73	2282.45	1786.85	7680.52	6772.16	5244.29	2331.01	29514.6	27183.6
11011@E02	STARD3	10948	0.00371026	0.00603726	0.238433	0.161017	0.125946	0.107214	0.0608419	0.296801	5.44846	4.04912	2.01224	0.296801	8	2.55154	2.55154	255146	5.05739	-0.391072	0.391072	0.0717766	11011@E02	1037.75	2000.54	75955.3	45144.5	28517.2	36457.9	15214.8	50817.9	255146	204328
11011@E03	CTBP2	1488	0.0144747	0.00534484	0.00478462	0.00231025	0.00553963	0.00522463	0.0117936	0.950528	7.79458	1.09861	1.04814	0.950528	8	0.205418	0.205418	68616	6.09795	-1.69663	1.69663	0.217668	11011@E03	1539.06	713.101	481.201	214.328	448.457	564.176	1085.25	63570.4	68616	5045.58
11011@E05	EIF3E	3646	1.05583e-05	8.61727e-05	0.000383957	4.0097e-05	0.0996946	0.0241403	4.61268e-05	0.875598	7.64992	0.885161	0.94083	0.875598	8	0.350081	0.350081	62478.5	5.01793	-2.63199	2.63199	0.344054	11011@E05	1	8.18745	30.0861	3.27794	7673.11	2199.21	3.9821	52559.6	62478.5	9918.85
11011@E07	#N/A	#N/A	3.16807e-05	0.0263516	1.06609e-05	9.05688e-06	0.125571	0.131921	0.121175	0.59493	7.07985	1.88294	1.3722	0.59493	8	0.920151	0.920151	102140	5.65494	-1.42491	1.42491	0.201263	11011@E07	4.15257	3944.6	1	1	13896.1	20053.1	14802.3	49437.7	102140	52702.3
11011@E08	GDI2	2665	0.000374846	0.000389794	0.000520494	0.000502261	0.000469194	0.000544305	0.00040687	0.996792	7.98752	0.0600997	0.245152	0.996792	8	0.0124773	0.0124773	1663.36	5.45209	-2.53543	2.53543	0.317424	11011@E08	1	1	1	1.13292	1	1	1	1656.23	1663.36	7.13292
11011@E09	CALCOCO2	10241	0.00016881	0.000457327	0.493604	0.502552	0.000211063	0.000237829	0.00249342	0.000275412	3.51424	0.289003	0.53759	0.502552	4	0.485757	0.485757	5745.03	3.79612	0.281879	0.281879	0.0802105	11011@E09	1	2.68624	3004.47	2720.39	1	1	13.4815	1	5745.03	5744.03
11011@E11	TRIM43	129868	0.000157072	0.00776834	0.00229637	0.000178317	0.085354	0.0677677	0.362993	0.473485	7.1855	1.08647	1.04234	0.473485	8	0.814496	0.814496	90431.7	6.03539	-1.15011	1.15011	0.16006	11011@E11	18.1921	1042.35	244.781	17.9862	7921.43	8591.56	38292.8	34302.6	90431.7	56129.1
11011@E12	GRWD1	83743	0.00954201	0.022504	0.215545	0.093057	0.0415116	0.0658773	0.074364	0.4776	6.01758	4.93671	2.22187	0.4776	8	1.98242	1.98242	490355	4.94154	-1.07604	1.07604	0.178816	11011@E12	5290.96	16123.2	147416	48986.1	20422	47152.8	36466.9	168497	490355	321858
11011@F01	FBXO5	26271	8.48433e-05	8.59842e-05	0.00011764	0.00174534	0.0048671	0.27883	9.19886e-05	0.714177	7.41897	0.859736	0.927219	0.714177	8	0.581032	0.581032	9154.58	5.5543	-1.86467	1.86467	0.251338	11011@F01	1	1	1	17.7887	45.6388	3834.5	1	5252.65	9154.58	3901.93
11011@F02	TEAD2	8463	0.092625	0.00534266	0.850912	0.00950602	0.00959589	0.0140931	0.00252523	0.0154	2.96749	0.974917	0.987379	0.850912	3	0.0325145	0.0325145	17247.6	5.27287	2.30539	2.30539	0.776882	11011@F02	1542.98	97.6949	14928.9	138.156	122.448	226.259	36.7332	154.45	17247.6	17093.1
11011@F03	ITFG2	55846	0.000133203	0.000176723	1.80953e-05	1.54276e-05	1.63118e-05	0.135314	0.108497	0.755829	7.61868	0.518085	0.719781	0.755829	8	0.38132	0.38132	56721.5	7.80267	0.183987	0.183987	0.0241494	11011@F03	10.2872	13.795	1	1	1	12131.1	7491.83	37071.5	56721.5	19650
11011@F04	FAM46A	55603	0.0212976	0.0128925	0.245979	0.132639	0.00108678	0.0813956	0.000520986	0.504188	5.84653	5.4779	2.34049	0.504188	8	2.15347	2.15347	103610	5.59046	-0.256071	0.256071	0.0437988	11011@F04	2672.42	1866.32	33712.1	15083	103.974	11400	56.8183	38715.3	103610	64894.6
11011@F05	PCTK1	5127	0.019759	0.0292709	0.168372	0.170116	0.0883685	0.118999	0.109709	0.295405	5.55092	4.33615	2.08234	0.295405	8	2.44908	2.44908	201754	5.1432	-0.407719	0.407719	0.0734506	11011@F05	4300.41	7816.01	40927.2	34352.6	15812.8	38013.7	20763	39768.1	201754	161986
11011@F06	TUBA4A	7277	0.0519929	0.0374518	0.0281846	0.0333598	0.085917	0.0684309	0.00973284	0.68493	6.73263	4.58477	2.14121	0.68493	8	1.26737	1.26737	67653.8	5.06784	-1.66479	1.66479	0.247273	11011@F06	4754.85	4313.61	2831.94	2771.2	5938.8	7859.44	751.435	38432.5	67653.8	29221.3
11011@F07	TUBA1C	84790	0.139422	0.0935982	0.0198383	0.00441447	0.116306	0.061212	0.0271494	0.53806	5.84712	7.45165	2.72977	0.53806	8	2.15288	2.15288	41006.1	5.45713	-0.389985	0.389985	0.066697	11011@F07	7462.85	5937.32	973.047	200.69	4689.9	3237.78	1240.5	17264	41006.1	23742.1
11011@F08	FICD	11153	0.000156317	0.00342366	0.00023659	0.000168571	0.000528118	0.0201295	3.63622e-05	0.975321	7.93463	0.220557	0.469635	0.975321	8	0.0653731	0.0653731	231634	7.03148	-0.903148	0.903148	0.113824	11011@F08	57.1618	1468.06	73.4528	52.9576	148.582	8030.15	11.7606	221792	231634	9842.12
11011@F10	SQRDL	58472	0.000104641	0.000186058	0.000256398	0.000233032	0.00032173	0.0695492	0.167043	0.762306	7.68883	0.373273	0.610961	0.762306	8	0.311169	0.311169	84305.7	7.51396	-0.174876	0.174876	0.0227441	11011@F10	12.386	23.2585	24.7823	24.066	29.9225	9143.65	17589.9	57457.7	84305.7	26848
11011@F11	TUBA1B	10376	0.187686	0.139939	0.00156642	0.00126959	0.0866198	0.0551045	0.0329884	0.494826	5.4306	8.72505	2.95382	0.494826	8	2.5694	2.5694	27724.9	5.57102	0.140427	0.140427	0.0258585	11011@F11	6486.36	5720.31	44.1976	36.85	2289.25	1882.43	978.273	10287.2	27724.9	17437.7
11011@F12	TUBA1B	10376	0.141178	0.00299975	0.000991736	5.52006e-05	0.0469557	0.0658288	0.0040647	0.737926	6.71199	6.08239	2.46625	0.737926	8	1.28801	1.28801	15473	5.14961	-1.56237	1.56237	0.232774	11011@F12	3126.97	69.9862	17.2294	1	798.099	1457.43	77.858	9924.46	15473	5548.57
11011@G01	#N/A	#N/A	0.13819	0.134369	0.00205182	0.00122699	0.111825	0.0503758	0.0222203	0.539742	5.75285	7.85995	2.80356	0.539742	8	2.24715	2.24715	46710.2	5.55919	-0.193652	0.193652	0.033662	11011@G01	8231.8	9605.05	105.25	61.5238	5110.71	3097.18	1134.26	19364.5	46710.2	27345.8
11011@G02	TUBG2	27175	0.0144724	0.0130868	0.101385	0.230013	0.202063	0.128057	0.201578	0.109343	5.32931	2.79491	1.6718	0.230013	4	-1.32931	1.32931	101282	4.80964	-0.51967	0.51967	0.0975117	11011@G02	1673.48	1643.42	11592.8	23776.5	18663.9	15721.3	20696.7	7513.59	101282	93768
11011@G03	WDR85	92715	0.00348856	0.0796416	0.506871	0.0262953	0.0389005	0.15702	0.154994	0.0327885	4.27246	3.36914	1.83552	0.506871	3	-1.27246	1.27246	48455.4	4.69702	0.424566	0.424566	0.0993728	11011@G03	165.105	4414.39	26011.9	1135.79	1401.58	8111.7	6291.79	923.188	48455.4	47532.3
11011@G04	SERINC1	57515	0.0035765	0.981565	0.00158473	0.00135733	0.00712832	0.00166486	0.00124449	0.00187832	2.04626	0.197975	0.444944	0.981565	2	-0.0462597	0.0462597	967.164	4.53175	2.48549	2.48549	1.21465	11011@G04	3.13038	954.075	1	1	4.95902	1	1	1	967.164	966.164
11011@G05	DLST	1743	0.00115544	0.00122125	0.273555	0.00177086	0.00136925	0.0270651	0.000640903	0.693222	6.55085	4.98897	2.2336	0.693222	8	1.44915	1.44915	167282	6.11907	-0.431777	0.431777	0.0659116	11011@G05	244.929	296.716	67441.5	330.151	223.407	6433.05	118.91	92193.5	167282	75088.7
11011@G06	PIGO	84720	0.0975308	0.162835	0.0145855	0.00342919	0.184384	0.00183778	0.000641351	0.534756	5.69616	7.42035	2.72403	0.534756	8	2.30384	2.30384	20592.6	5.62242	-0.0737342	0.0737342	0.0129446	11011@G06	2578.03	5217.35	346.782	77.8924	3727.16	39.9683	14.8881	8590.52	20592.6	12002.1
11011@G07	SEPT10	151011	0.00139305	0.754828	0.00856939	0.00241347	0.22699	0.00202171	0.00151124	0.00227354	2.72226	1.69284	1.30109	0.754828	2	-0.722257	0.722257	752.094	5.00061	2.27835	2.27835	0.836934	11011@G07	1	611.612	4.70504	1.46861	130.308	1	1	1	752.094	751.094
11011@G08	OLFM2	93145	0.00103515	0.00308192	0.00301832	0.00282066	0.419742	0.00210406	0.221697	0.346501	6.46276	1.92694	1.38814	0.419742	5	-1.46276	1.46276	36822.6	5.84521	-0.617552	0.617552	0.0955555	11011@G08	50.6691	166.623	131.039	121.215	16162	91.9333	9572.06	10527.1	36822.6	26295.5
11011@G09	TUFM	7284	0.00061305	0.007201	0.000542578	0.000772969	0.193206	0.00807326	0.0249561	0.764635	7.32598	1.657	1.28725	0.764635	8	0.674023	0.674023	234690	6.64375	-0.682224	0.682224	0.0931239	11011@G09	204.005	3102.16	176.988	232.935	49983.6	2883.11	7252.67	170855	234690	63835.5
11011@G10	MFSD10	10227	0.0495538	0.125292	0.279262	0.342403	0.0137689	0.0419859	0.0070968	0.140637	4.00307	3.72219	1.9293	0.342403	4	-0.00307221	0.00307221	76405.6	5.18947	1.1864	1.1864	0.296371	11011@G10	3969.08	13222.5	23422.4	24301.3	790.842	3632.45	460.233	6606.8	76405.6	69798.8
11011@G11	NDUFV1	4723	0.0431824	0.0835617	0.00505415	0.187762	0.0412033	0.0235874	6.49652e-06	0.615643	6.24924	5.65474	2.37797	0.615643	8	1.75076	1.75076	140462	6.22966	-0.0195827	0.0195827	0.0031336	11011@G11	8054.76	19325.3	830.165	31904.6	5829.13	4259.08	1.05779	70257.9	140462	70204.1
11011@H02	ZAK	51776	0.0560395	0.0833958	0.172833	0.0789834	0.14689	0.0775958	0.0455011	0.338762	5.28589	5.64423	2.37576	0.338762	8	2.71411	2.71411	325.929	5.70364	0.417747	0.417747	0.0790307	11011@H02	23.0142	36.8135	61.2723	28.1987	47.2239	27.3788	16.7554	85.2722	325.929	240.657
11011@H03	BLMH	642	0.0324596	0.148171	0.000832126	0.58385	0.193539	5.47035e-05	0.0410326	6.17173e-05	3.92244	1.44367	1.20153	0.58385	4	0.0775595	0.0775595	25057	4.99652	1.07408	1.07408	0.273829	11011@H03	880.727	4722	17.3647	14441.1	4006.82	1	986.98	1	25057	25056
11011@H05	NCAPH2	29781	0.0464677	0.18587	0.35721	0.141738	0.147623	0.034878	0.00196858	0.0842444	3.69191	3.07674	1.75406	0.35721	3	-0.691909	0.691909	200982	5.05243	1.36052	1.36052	0.368514	11011@H05	9243.49	46545.8	79419.1	24818.2	23146.8	7723.81	319.29	9765.54	200982	191217
11011@H06	RUVBL1	8607	8.70019e-05	0.000201913	0.000849015	0.000645805	0.000363946	0.118977	5.14078e-05	0.878824	7.75225	0.460947	0.678931	0.878824	8	0.247746	0.247746	65910.2	7.43051	-0.321743	0.321743	0.0415032	11011@H06	8.30831	20.4625	69.7561	53.1072	27.3608	12723.5	4.4487	53003.3	65910.2	12906.9
11011@H07	BLNK	29760	0.0124451	0.009116	0.00713528	0.0415022	0.00284337	0.00329854	0.00246568	0.921194	7.63891	1.69126	1.30049	0.921194	8	0.361089	0.361089	281.385	4.74072	-2.89819	2.89819	0.379399	11011@H07	5.5025	3.97482	2.32131	15.7661	1	1	1	250.82	281.385	30.5647
11011@H08	PDLIM7	9260	1.66485e-05	0.00597804	0.00690131	0.000366096	0.0764547	0.0552836	0.0057829	0.849217	7.58233	1.13498	1.06535	0.849217	8	0.41767	0.41767	115445	5.47785	-2.10448	2.10448	0.277551	11011@H08	2.79173	1186.92	1107.66	54.6989	10751.4	10096.3	869.51	91375.5	115445	24069.3
11011@H10	CPN1	1369	0.000462207	0.0948335	0.00155287	0.00198202	0.200614	0.69457	0.000743087	0.00524217	5.42035	1.43712	1.1988	0.69457	6	0.579654	0.579654	41877.5	4.88496	-0.535383	0.535383	0.0987728	11011@H10	16.9984	4210.92	49.9202	63.8993	5786.42	31607	24.4656	117.891	41877.5	41759.6
11011@H11	HTRA2	27429	0.00136706	0.0539324	0.138741	0.051622	0.075384	0.048514	0.0664341	0.564006	6.37703	4.60794	2.14661	0.564006	8	1.62297	1.62297	537.604	7.02034	0.64331	0.64331	0.100879	11011@H11	1	41.1307	86.3937	33.247	43.8758	29.5744	44.4164	257.966	537.604	279.638
11012@A01	MOCS3	27304	4.83213e-05	0.000636564	0.00150519	0.633523	0.000685594	0.0703974	0.282038	0.0111667	5.02934	1.94423	1.39436	0.633523	4	-1.02934	1.02934	19245.6	5.71122	0.681881	0.681881	0.135581	11012@A01	1	13.8686	25.2483	12346.3	11.2961	1444.61	5259.25	144.037	19245.6	19101.6
11012@A03	RNH1	6050	0.0608248	0.0488733	0.0267582	0.0029327	0.00263078	0.0675753	0.0480434	0.742362	6.94438	4.68341	2.16412	0.742362	8	1.05562	1.05562	99258.2	3.68639	-3.25799	3.25799	0.469155	11012@A03	8815.83	8132.73	3682.02	345.216	268.361	10784.2	5496.83	61733.1	99258.2	37525.1
11012@A05	SLC38A7	55238	0.00603605	0.790983	0.0291354	0.031018	0.0170349	0.0228137	0.020193	0.0827862	2.82518	3.48179	1.86596	0.790983	2	-0.825177	0.825177	4236.18	5.43894	2.61376	2.61376	0.925167	11012@A05	22.8782	3622.08	98.5833	103.93	50.6392	76.4671	68.4014	193.2	4236.18	4042.98
11012@A07	MLLT6	4302	0.0100684	0.00682947	0.0301481	0.0301263	0.0203581	0.878247	0.00113861	0.0230837	5.79859	0.826085	0.908892	0.878247	6	0.201409	0.201409	1649.07	4.94146	-0.857131	0.857131	0.147817	11012@A07	17.2108	12.0506	44.0527	45.0093	27.2616	1477.68	1.7574	24.0449	1649.07	1625.02
11012@A08	GABRA5	2558	0.00116461	0.0171478	0.00181461	0.102106	0.00993761	0.536986	0.254685	0.0761581	6.11299	1.28472	1.13346	0.536986	6	-0.112995	0.112995	795.467	6.16513	0.0521324	0.0521324	0.00852812	11012@A08	1	15.3679	1.15085	77.1236	6.80595	456.366	197.375	40.278	795.467	755.189
11012@A09	HNRNPK	3190	3.90892e-05	0.0001129	5.42167e-05	0.000638811	4.88731e-05	5.66969e-05	4.23812e-05	0.999007	7.99592	0.0182485	0.135087	0.999007	8	0.00407974	0.00407974	16150.6	7.32283	-0.673094	0.673094	0.0841797	11012@A09	1	2.8435	1	14.1063	1	1	1	16128.7	16150.6	21.9498
11012@A10	SMCR7L	54471	7.03329e-05	7.30557e-05	0.000476862	0.00117326	8.79371e-05	0.647996	0.000796665	0.349326	6.69494	0.927159	0.962891	0.647996	6	-0.694939	0.694939	13692.4	5.45913	-1.2358	1.2358	0.184588	11012@A10	1	1	5.24874	14.4014	1	10564.4	10.3878	3094.99	13692.4	10597.4
11012@A11	LSM14A	26065	0.0329723	0.0282936	0.0396194	0.0882352	0.266114	0.0650027	0.010735	0.469028	6.10931	4.12753	2.03163	0.469028	8	1.89069	1.89069	73.9462	6.36043	0.251123	0.251123	0.0411049	11012@A11	3.36641	2.84788	2.99066	7.67405	21.4465	5.17352	1	29.4472	73.9462	44.499
11012@A12	ZNF207	7756	0.0486651	0.0574942	0.118413	0.275246	0.153334	0.0867434	0.0550267	0.205078	4.93282	4.19302	2.04769	0.275246	4	-0.932816	0.932816	1113.66	5.10082	0.168002	0.168002	0.034058	11012@A12	65.2615	84.5719	142.848	326.572	159.225	103	65.0167	167.16	1113.66	946.495
11012@B01	RUVBL2	10856	0.0122091	0.0567353	0.0633697	0.0523798	0.0201107	0.113533	0.0191232	0.662539	6.74123	4.1328	2.03293	0.662539	8	1.25877	1.25877	55311.2	5.62425	-1.11699	1.11699	0.165695	11012@B01	869.627	5010.82	4719.91	3357.56	1106.34	9888.77	1179.55	29178.6	55311.2	26132.6
11012@B03	ALG1	56052	0.00158332	0.0043096	0.387222	0.00444186	0.0177594	0.227562	0.00156715	0.355554	5.49921	4.80206	2.19136	0.387222	3	-2.49921	2.49921	47535.6	5.02861	-0.470602	0.470602	0.0855762	11012@B03	80.2988	251.424	21574.4	199.422	705.488	13511.1	69.953	11143.5	47535.6	36392.1
11012@B04	ASL	435	0.000114437	0.000371397	0.00124538	0.00109782	0.000516149	0.117965	0.000208337	0.878481	7.74867	0.481222	0.693702	0.878481	8	0.251335	0.251335	40666.8	7.90109	0.152427	0.152427	0.0196714	11012@B04	6.70052	22.2374	60.3878	55.7393	23.9276	7684.99	11.0829	32801.7	40666.8	7865.07
11012@B05	BSCL2	26580	0.0161338	0.0059798	0.00720375	4.5889e-06	0.00723259	0.0903171	0.0541543	0.818974	7.55866	1.47173	1.21315	0.818974	8	0.441339	0.441339	187710	5.04954	-2.50912	2.50912	0.331953	11012@B05	4336.73	1817.28	1682.76	1	1493.06	28654.6	12567.7	137157	187710	50553.1
11012@B06	MINA	84864	4.64513e-05	0.000382076	0.997639	0.00136798	5.80779e-05	6.73752e-05	5.03633e-05	0.000388649	3.00336	0.0132853	0.115262	0.997639	3	-0.00335599	0.00335599	22934.5	3.50942	0.506059	0.506059	0.168498	11012@B06	1	8.28554	22891.5	25.5381	1	1	1	5.13252	22934.5	22929.3
11012@B07	SMAD5	4090	0.0356542	0.07419	0.278812	0.0850883	0.0819352	0.111033	0.0316397	0.301648	5.07136	5.38584	2.32074	0.301648	8	2.92864	2.92864	3526.07	4.97584	-0.0955214	0.0955214	0.0188355	11012@B07	143.582	352.346	1143.73	306.305	254.014	474.155	111.459	740.478	3526.07	2785.59
11012@B08	UBQLNL	143630	0.000538465	0.00416204	0.587755	0.00198825	0.000153825	0.000178449	0.000133392	0.40509	5.02358	6.04505	2.45867	0.587755	3	-2.02358	2.02358	7025.54	5.23909	0.21551	0.21551	0.0428997	11012@B08	4.39755	35.9863	4903.88	14.0532	1	1	1	2064.22	7025.54	4961.32
11012@B09	VIM	7431	1.85586e-05	1.92846e-05	2.57753e-05	0.000119466	2.33121e-05	2.69544e-05	2.01485e-05	0.999747	7.999	0.00449624	0.067054	0.999747	8	0.000996351	0.000996351	34086.7	6.29612	-1.70289	1.70289	0.212888	11012@B09	1	1	1	5.5521	1	1	1	34075.1	34086.7	11.5521
11012@B11	LILRA2	11027	0.000522671	0.00301699	0.0182281	0.00375629	0.000660669	0.839306	0.000575859	0.133934	6.1909	0.740944	0.860781	0.839306	6	-0.190905	0.190905	1777.1	5.50284	-0.688069	0.688069	0.111142	11012@B11	1	5.83535	29.2963	6.23243	1	1574.47	1	158.262	1777.1	1618.83
11012@B12	AMOTL2	51421	0.000101982	0.00063888	0.000142031	0.00267399	0.000128032	0.000148528	0.000111025	0.996056	7.98325	0.0759083	0.275515	0.996056	8	0.0167454	0.0167454	6133.81	5.81231	-2.17095	2.17095	0.271938	11012@B12	1	6.24674	1	22.6229	1	1	1	6099.94	6133.81	33.8696
11012@C02	ZBTB43	23099	0.0167638	0.413756	0.295417	0.157147	0.0209597	0.024315	0.0442616	0.0273804	3.13868	2.3141	1.52122	0.413756	2	-1.13868	1.13868	53.8125	5.20401	2.06533	2.06533	0.658027	11012@C02	1	25.4685	13.7707	8.14635	1	1	2.42699	1	53.8125	52.8125
11012@C03	ERO1L	30001	0.0184083	4.75032e-05	1.99663e-05	1.70228e-05	1.79985e-05	0.0527539	0.00694731	0.921788	7.75818	1.06414	1.03157	0.921788	8	0.24182	0.24182	47341.1	6.8907	-0.867485	0.867485	0.111815	11012@C03	1310.82	3.25826	1	1	1	5026.1	437.018	40560.9	47341.1	6780.19
11012@C04	ALDH3B1	221	0.173718	0.105502	0.184252	0.244303	0.0210501	0.0649599	0.000386751	0.205828	4.05903	5.74386	2.39664	0.244303	4	-0.0590315	0.0590315	209926	4.51961	0.460581	0.460581	0.113471	11012@C04	39095.2	29948.6	45916.6	47877.1	3391.92	17172.8	70.1082	26453.4	209926	183472
11012@C05	TBC1D2	55357	0.0732509	0.0860392	0.156972	0.000706637	0.132936	0.00077442	0.32263	0.226691	5.46034	5.69457	2.38633	0.32263	7	1.53966	1.53966	98756	5.21149	-0.248844	0.248844	0.045573	11012@C05	8319.13	11812	18297.6	66.6473	12411	72.6066	32596	15181	98756	83575
11012@C06	MMP1	4312	0.0509916	0.0529656	0.0707253	0.0602987	0.0637546	0.562535	0.0552859	0.0834436	5.35883	3.04167	1.74404	0.562535	6	0.641175	0.641175	15.311	4.75877	-0.60006	0.60006	0.111976	11012@C06	1	1	1	1	1	8.31099	1	1	15.311	14.311
11012@C07	SAMM50	25813	0.00330617	0.113311	0.57062	5.71382e-05	0.186957	0.12568	2.76326e-05	4.16715e-05	3.63141	1.60835	1.26821	0.57062	3	-0.631406	0.631406	40745.9	1.6632	-1.96821	1.96821	0.541997	11012@C07	135.204	5391.45	24341.6	1.90535	5848.77	5024.96	1	1	40745.9	40744.9
11012@C08	SAMM50	25813	0.00400641	0.116304	0.550112	1.75971e-05	0.195132	0.134388	1.61343e-05	2.43516e-05	3.66931	1.67525	1.29431	0.550112	3	-0.669315	0.669315	70906.2	1.40676	-2.26255	2.26255	0.616614	11012@C08	282.91	9665.44	41051.4	1	10465.4	9438.11	1	1	70906.2	70905.2
11012@C09	ETS2	2114	0.396622	0.00793974	0.043485	0.00059067	0.549975	0.000482999	0.000361044	0.000543672	3.30497	3.72563	1.93019	0.549975	5	1.69503	1.69503	2656.72	4.99991	1.69494	1.69494	0.512846	11012@C09	1221.82	25.2887	108.75	1.51288	1296.35	1	1	1	2656.72	2655.72
11012@C10	C20orf54	113278	0.00374258	0.0506974	0.875449	0.00146425	0.0440671	0.000580047	0.000266069	0.0237331	3.15289	0.822831	0.9071	0.875449	3	-0.152886	0.152886	66687.1	4.79682	1.64393	1.64393	0.521405	11012@C10	224.055	3547.19	59952.2	74.2993	2007.16	26.0287	13.8454	842.288	66687.1	65844.8
11012@C11	KLF10	7071	0.0349633	0.0365042	0.618119	0.119887	0.04394	0.0509741	0.0381034	0.0575098	3.69422	2.49623	1.57995	0.618119	3	-0.694221	0.694221	23.2904	3.53528	-0.158942	0.158942	0.0430246	11012@C11	1	1	14.3553	2.93512	1	1	1	1	23.2904	22.2904
11012@C12	PCTK3	5129	0.00446064	0.00327194	0.297398	0.00890009	0.400544	0.261943	0.00297226	0.0205105	4.69807	1.66657	1.29096	0.400544	5	0.301934	0.301934	38494.7	4.9685	0.270435	0.270435	0.0575631	11012@C12	175.771	142.24	12630	308.33	12495.8	12151.9	102.128	488.559	38494.7	38006.2
11012@D01	TNFRSF21	27242	0.0227383	0.0311964	0.100109	0.134999	0.157874	0.151635	0.0612579	0.340191	5.77496	4.03783	2.00943	0.340191	8	2.22504	2.22504	3820.49	6.07177	0.296801	0.296801	0.0513945	11012@D01	107.664	165.544	445.138	572.536	578.232	710.269	254.475	986.629	3820.49	2833.86
11012@D02	EIF2S3	1968	0.0084052	0.00873058	0.12187	0.00993933	0.010509	0.0121913	0.0487388	0.779616	7.13503	3.37583	1.83734	0.779616	8	0.864974	0.864974	78.8135	4.73868	-2.39635	2.39635	0.335857	11012@D02	1	1	11.2604	1	1	1	5.32633	57.2268	78.8135	21.5867
11012@D03	SLC38A5	92745	0.00524086	0.0554112	0.447097	0.471246	0.0136228	2.62921e-05	0.000119515	0.00723643	3.46934	0.564894	0.751594	0.471246	4	0.530663	0.530663	57630.1	4.98573	1.51639	1.51639	0.437085	11012@D03	294.675	3731.3	27945.9	24796.4	606.589	1	6.05431	248.223	57630.1	57381.9
11012@D04	SELENBP1	8991	0.000624012	0.00105943	0.00123003	0.0014386	0.00131817	0.191189	3.35587e-05	0.803107	7.591	0.731861	0.855489	0.803107	8	0.408996	0.408996	24297.7	7.40472	-0.186281	0.186281	0.0245397	11012@D04	20.4906	36.836	33.9024	41.1548	34.0474	7506.12	1	16624.1	24297.7	7673.55
11012@D05	PTDSS1	9791	0.0839408	0.23604	0.417187	0.101464	0.00218242	0.12649	0.0187195	0.0139763	3.22614	2.41819	1.55505	0.417187	3	-0.226136	0.226136	102889	6.49959	3.27346	3.27346	1.01467	11012@D05	8062.78	27757.4	43040.4	8489.03	155.807	13122.2	1479.06	781.921	102889	102107
11012@D07	GPBP1L1	60313	6.97998e-05	7.25019e-05	9.68123e-05	8.25398e-05	8.72705e-05	0.00262203	0.274157	0.722812	7.7186	0.216015	0.464775	0.722812	8	0.281401	0.281401	10084.3	6.90302	-0.815584	0.815584	0.105665	11012@D07	1	1	1	1	1	29.859	3545.17	6504.27	10084.3	3580.03
11012@D08	SHC1	6464	0.000112763	0.000108203	0.00132544	0.00056133	0.00168438	0.00120285	0.993201	0.00180359	6.98903	0.0426472	0.206512	0.993201	7	0.0109714	0.0109714	33392	5.99392	-0.995113	0.995113	0.142382	11012@D08	4.22269	4.1879	43.5529	18.3948	49.6691	37.2097	33193.2	41.5891	33392	33350.4
11012@D10	TRIM21	6737	0.0774346	0.0749254	0.146637	0.14213	0.116302	0.123784	0.0636953	0.255092	5.04653	5.31419	2.30525	0.255092	8	2.95347	2.95347	1744.17	4.97828	-0.0682487	0.0682487	0.0135239	11012@D10	161.213	173.459	281.719	260.439	186.566	242.645	116.206	321.921	1744.17	1422.25
11012@D12	PARS2	25973	0.000361087	0.0114788	0.00246065	0.00188996	0.00226143	0.0301821	0.157304	0.794062	7.68428	0.721395	0.84935	0.794062	8	0.315716	0.315716	68943	5.97524	-1.70905	1.70905	0.222408	11012@D12	36.2021	1365.47	226.969	167.858	176.692	3207.17	13912.4	49850.2	68943	19092.8
11012@E01	TRIP6	7205	0.00104742	0.00172763	0.0426841	0.00249856	0.00187405	0.00260368	0.00518659	0.942378	7.74287	1.18695	1.08947	0.942378	8	0.257128	0.257128	12685.3	6.93164	-0.811235	0.811235	0.104772	11012@E01	20.6811	36.3484	793.512	43.118	29.0016	43.4596	90.93	11628.3	12685.3	1057.05
11012@E03	TRMT61B	55006	1.48111e-05	1.54539e-05	2.06357e-05	1.75935e-05	1.86018e-05	2.15797e-05	1.61309e-05	0.999875	7.99951	0.0023491	0.0484675	0.999875	8	0.000485049	0.000485049	42744.3	7.57172	-0.427799	0.427799	0.0534781	11012@E03	1	1	1	1	1	1	1	42737.3	42744.3	7
11012@E04	DRD5	1816	0.000532872	0.0275309	0.00285287	0.00210121	0.0315665	0.17389	0.0015713	0.759955	7.36436	1.69936	1.3036	0.759955	8	0.635635	0.635635	32666.7	5.02164	-2.34272	2.34272	0.318116	11012@E04	23.6216	1440.67	111.005	81.9928	1111.82	8762.07	62.1656	21073.4	32666.7	11593.3
11012@E05	CPSF6	11052	0.00114357	0.00779671	0.00158613	0.0151175	0.00142981	0.00165869	0.00123988	0.970028	7.86797	0.621561	0.788391	0.970028	8	0.132033	0.132033	549.712	4.88089	-2.98708	2.98708	0.379651	11012@E05	1	6.8561	1	11.3918	1	1	1	526.464	549.712	23.2479
11012@E06	DDX19B	11269	9.66783e-05	0.000209155	0.000132528	0.000154797	0.281726	0.35092	0.24526	0.121501	6.20451	0.978741	0.989314	0.35092	6	-0.204508	0.204508	9215.65	5.80093	-0.40358	0.40358	0.0650462	11012@E06	1	2.13985	1	1.3541	2313.8	3826.04	2287.64	782.677	9215.65	8432.97
11012@E07	KIAA0652	9776	0.909048	0.0192512	0.0226999	0.00380067	0.00774854	0.00646212	0.00317462	0.0278148	1.35311	1.78231	1.33503	0.909048	1	-0.353109	0.353109	7191.49	5.72471	4.3716	4.3716	3.23079	11012@E07	6641.89	153.055	147.585	23.4704	43.0098	41.0701	20.1756	121.23	7191.49	7070.26
11012@E08	GATA2	2624	0.140112	0.0739997	0.116084	0.219158	0.111365	0.083444	0.0360992	0.219738	4.58108	5.62128	2.37092	0.219738	8	3.41892	3.41892	35314.8	5.06917	0.488084	0.488084	0.106543	11012@E08	5592.6	3601.36	4825.84	7778.49	3313.24	3802.31	1205.83	5195.14	35314.8	30119.7
11012@E09	IFIT5	24138	0.51668	0.000919266	0.476556	0.00104654	0.00110652	0.00128366	0.000959538	0.00144824	1.98391	1.10379	1.05061	0.51668	1	-0.983911	0.983911	1071.73	4.69224	2.70833	2.70833	1.36514	11012@E09	596.561	1	469.165	1	1	1	1	1	1071.73	1070.73
11012@E10	DDX49	54555	0.000218646	0.00101557	0.0023094	0.000726749	0.162328	0.0262203	0.000270373	0.806911	7.43823	1.36715	1.16925	0.806911	8	0.561774	0.561774	48554.6	5.10019	-2.33804	2.33804	0.314328	11012@E10	16.0455	81.6579	153.098	46.5235	9122.93	2022.7	17.7481	37093.9	48554.6	11460.7
11012@E12	CCDC47	57003	0.0385713	0.0400645	0.0533396	0.0456114	0.0482256	0.0559457	0.0418197	0.676422	6.74208	4.51286	2.12435	0.676422	8	1.25792	1.25792	17.7767	4.72922	-2.01286	2.01286	0.298552	11012@E12	1	1	1	1	1	1	1	10.7767	17.7767	7
11012@F01	SUFU	51684	0.100158	0.103919	0.134766	0.118439	0.125227	0.145274	0.108992	0.163225	4.75257	5.18434	2.27692	0.163225	8	3.24743	3.24743	8	6.21613	1.46356	1.46356	0.307951	11012@F01	1	1	1	1	1	1	1	1	8	7
11012@F02	C20orf114	92747	0.0511513	0.0249946	0.0922572	0.122554	0.141235	0.188823	0.0314335	0.347551	5.70769	4.47665	2.11581	0.347551	8	2.29231	2.29231	47497.4	5.18455	-0.523136	0.523136	0.0916547	11012@F02	2744.09	1679.12	5504.09	5978.48	5525.28	13381.8	1415.48	11269.1	47497.4	36228.3
11012@F03	MECP2	4204	0.0229023	0.0276545	0.0464907	0.0316511	0.0167336	0.0219968	0.0163555	0.816215	7.20415	3.40803	1.84608	0.816215	8	0.795851	0.795851	908.268	5.66339	-1.54076	1.54076	0.213871	11012@F03	31.243	39.6982	52.3417	37.5576	17.8658	25.4122	19.9838	684.166	908.268	224.102
11012@F04	HCLS1	3059	0.000371518	0.000623695	0.00146819	0.204836	0.00367651	0.000217747	6.87849e-05	0.788738	7.15544	2.67548	1.63569	0.788738	8	0.84456	0.84456	40055.1	6.82946	-0.325976	0.325976	0.0455564	11012@F04	21.4596	38.6778	72.8539	11017.4	166.487	9.89256	3.58924	28724.7	40055.1	11330.4
11012@F05	TRIM39	56658	0.271708	0.0838336	0.0247528	3.38084e-05	6.78244e-05	0.314928	0.000157073	0.30452	4.84093	8.2318	2.86911	0.314928	6	1.15907	1.15907	33860.3	1.38892	-3.45201	3.45201	0.713089	11012@F05	10339.2	3510.75	784.356	1	1.87813	12566.3	4.99929	6651.8	33860.3	27208.5
11012@F06	LMBR1L	55716	0.00198833	0.0280489	0.00450533	0.0170358	0.0875219	0.0272108	0.0962164	0.737472	7.31391	2.01444	1.41931	0.737472	8	0.686085	0.686085	42953.8	5.97815	-1.33576	1.33576	0.182633	11012@F06	118.932	2015.05	250.015	913.14	4304.78	1746.71	5032.41	28572.8	42953.8	14381
11012@F07	LMBR1L	55716	0.0045616	0.107483	0.0106627	0.0374994	0.140154	0.0285148	0.0038798	0.667245	6.63849	4.48507	2.1178	0.667245	8	1.36151	1.36151	11762.2	5.01747	-1.62102	1.62102	0.244184	11012@F07	73.5562	2064.41	150.092	538.245	1785.54	400.283	55.7104	6694.38	11762.2	5067.84
11012@F08	ZNF71	58491	0.0315036	0.0673482	0.120563	0.0998886	0.133731	0.0903708	0.048702	0.407893	5.74238	5.09742	2.25775	0.407893	8	2.25762	2.25762	682.952	5.81645	0.0740701	0.0740701	0.0128989	11012@F08	27.8138	63.1027	92.2203	77.4765	92.1322	71.2299	38.268	220.709	682.952	462.243
11012@F09	CLK3	1198	0.000733896	0.00273861	0.00237665	0.00294939	0.00202957	0.162146	0.000442622	0.826583	7.62393	0.767019	0.875796	0.826583	8	0.376073	0.376073	14761.9	6.36846	-1.25547	1.25547	0.164675	11012@F09	15.4672	64.0981	44.1703	54.8485	33.5464	3648.42	8.39457	10892.9	14761.9	3868.94
11012@F10	IFIT3	3437	0.0717262	0.0745029	0.0994842	0.0839196	0.0896791	0.104035	0.0777668	0.398886	5.66292	5.86561	2.4219	0.398886	8	2.33708	2.33708	10.4082	4.56509	-1.09783	1.09783	0.193863	11012@F10	1	1	1	1	1	1	1	3.40818	10.4082	7
11012@F11	KCNS3	3790	0.108908	0.157109	0.345145	0.00254164	0.129852	0.00223785	0.248607	0.00559966	3.91646	4.41264	2.10063	0.345145	3	-0.91646	0.91646	37521.6	1.1067	-2.80976	2.80976	0.717424	11012@F11	4449.49	7204.44	13540.6	83.0623	3807.2	67.747	8241.16	127.936	37521.6	37393.7
11012@F12	PDZD3	79849	0.0189378	0.0124131	0.00305128	0.00348898	0.000153028	0.957903	0.000132461	0.0039203	5.84735	0.706136	0.840319	0.957903	6	0.152653	0.152653	9755.23	1.30945	-4.5379	4.5379	0.776062	11012@F12	163.605	115.737	21.1816	25.3413	1	9407.47	1	19.8989	9755.23	9735.33
11012@G01	CARD9	64170	0.000765943	0.00198299	0.00335602	0.00301206	0.00364558	0.00364249	0.00142816	0.982167	7.93426	0.285499	0.534321	0.982167	8	0.0657378	0.0657378	31943.6	7.10137	-0.832888	0.832888	0.104974	11012@G01	38.6906	109.23	150.2	134.896	143.428	162.869	64.0533	31140.2	31943.6	803.367
11012@G04	GTPBP3	84705	0.000428873	0.00424499	0.000960982	0.00056479	0.000143553	0.000739705	0.000198651	0.992718	7.96236	0.209928	0.458179	0.992718	8	0.0376448	0.0376448	27689	7.5355	-0.42686	0.42686	0.0536097	11012@G04	18.8034	206.301	34.9142	21.4888	4.93973	26.6354	7.86048	27368.1	27689	320.943
11012@G06	DUS2L	54920	0.000646346	0.0275792	0.0117094	0.00248374	0.155141	0.00127854	0.000273693	0.800888	7.29326	2.25918	1.50306	0.800888	8	0.706735	0.706735	30329.6	6.43216	-0.861106	0.861106	0.118069	11012@G06	29.2058	1489.07	501.03	99.0661	5490.1	53.1274	11.0432	22657	30329.6	7672.64
11012@G07	CETP	1071	0.050597	0.034173	0.125179	0.0780595	0.132069	0.0604982	0.0359594	0.483464	5.94948	5.34988	2.31298	0.483464	8	2.05052	2.05052	14937.8	4.95124	-0.998244	0.998244	0.167787	11012@G07	987.905	766.325	2363.3	1352.29	1972.75	1190.98	604.128	5700.13	14937.8	9237.68
11012@G08	MNS1	55329	0.0520242	0.054075	0.0722068	0.0615617	0.0650901	0.240893	0.056444	0.397706	5.9706	4.7734	2.18481	0.397706	8	2.0294	2.0294	14.0413	4.665	-1.30561	1.30561	0.218672	11012@G08	1	1	1	1	1	3.35604	1	4.6853	14.0413	9.35604
11012@G09	CDC20	991	0.00685766	0.0104544	0.0275389	0.0153301	0.891036	0.0157571	0.0057807	0.0272453	4.97985	0.61298	0.78293	0.891036	5	0.0201471	0.0201471	2505.3	5.89286	0.913011	0.913011	0.183341	11012@G09	21.8031	34.9619	70.9304	42.7669	2224.6	40.6359	16.497	53.1069	2505.3	2452.2
11012@G10	N/A	283650	0.000324534	0.000932422	0.00199234	0.000581888	0.517173	0.00142084	4.01872e-05	0.477535	6.42544	2.28964	1.51316	0.517173	5	-1.42544	1.42544	19508.1	5.98759	-0.437849	0.437849	0.0681431	11012@G10	8.8565	26.0861	43.7159	13.8335	11210.7	32.3291	1	8171.6	19508.1	11336.5
11012@H01	SF3A3	10946	7.348e-05	7.55797e-05	0.000102725	8.75806e-05	0.773979	0.000107424	8.02999e-05	0.225494	5.67594	1.57534	1.25513	0.773979	5	-0.675938	0.675938	10406.4	4.99935	-0.676589	0.676589	0.119203	11012@H01	1	1	1	1	8496.03	1	1	1904.37	10406.4	8502.03
11012@H02	ALDH1A1	216	0.0311038	0.00839328	0.0112076	0.00954486	0.010103	0.907659	0.00876525	0.013223	5.7833	1.07574	1.03718	0.907659	6	0.216696	0.216696	103.542	4.77692	-1.00638	1.00638	0.174016	11012@H02	3.866	1	1	1	1	93.6761	1	1	103.542	102.542
11012@H03	NARF	26502	0.000102533	0.0003631	9.62247e-05	0.00136823	0.134324	0.862088	7.68206e-05	0.00158085	5.86392	0.136919	0.370026	0.862088	6	0.136076	0.136076	14022.1	6.34176	0.477834	0.477834	0.081487	11012@H03	1.44882	5.10897	1	16.6903	1508.14	12474.9	1	13.778	14022.1	14008.3
11012@H04	ZGPAT	84619	0.000315805	0.000848786	0.00157984	0.000967089	0.000312417	0.00117384	0.0613015	0.933501	7.91634	0.16281	0.403498	0.933501	8	0.0836574	0.0836574	20836.6	7.15142	-0.764919	0.764919	0.0966253	11012@H04	10.1644	29.2743	43.6609	27.0529	7.94135	31.4618	1760.71	18926.4	20836.6	1910.27
11012@H06	SHMT2	6472	0.000841907	0.011018	0.00306821	0.00294776	0.00208515	0.00201325	0.076684	0.901342	7.8139	0.63064	0.794128	0.901342	8	0.186099	0.186099	142331	6.72145	-1.09245	1.09245	0.139809	11012@H06	182.048	2829.01	631.403	565.148	345.774	429.329	14395.7	122953	142331	19378.4
11012@H07	SRP54	6729	0.00652599	0.024042	0.0335978	0.000871698	0.000921659	0.00565046	0.000799232	0.927591	7.62372	1.92929	1.38899	0.927591	8	0.376275	0.376275	876.04	2.00688	-5.61685	5.61685	0.736759	11012@H07	8.91575	40.3593	36.7071	1	1	5.68348	1	781.374	876.04	94.6657
11012@H08	C22orf28	51493	0.00136801	0.000869194	0.0607575	0.00303073	0.00080665	0.000171611	0.0495835	0.883413	7.61695	1.57656	1.25561	0.883413	8	0.383048	0.383048	5563.25	6.16704	-1.44991	1.44991	0.190353	11012@H08	11.6982	7.5192	446.74	22.4606	5.43565	1	379.582	4688.81	5563.25	874.437
11012@H09	#N/A	#N/A	0.000462409	0.000616939	0.00144608	9.9514e-05	0.000105218	0.000114649	9.13847e-05	0.997064	7.9848	0.0838778	0.289617	0.997064	8	0.0152033	0.0152033	7495.8	7.38873	-0.596071	0.596071	0.0746507	11012@H09	5.5251	7.37381	13.4172	1	1	1	1	7465.48	7495.8	30.3161
11013@A01	THUMPD3	25917	0.0326043	0.0710909	0.0038882	0.845974	6.10014e-05	7.06629e-05	0.00055335	0.0457579	3.94101	1.31566	1.14702	0.845974	4	0.0589892	0.0589892	19167.4	4.98337	1.04235	1.04235	0.264489	11013@A01	684.206	1647.42	65.432	16173.5	1	1	10.4163	584.399	19167.4	18583
11013@A02	SLC41A3	54946	0.296059	0.191627	0.018673	0.000672404	0.000535412	0.163035	8.59623e-05	0.329312	4.35401	9.24683	3.04086	0.329312	8	3.64599	3.64599	127340	1.75166	-2.60235	2.60235	0.597691	11013@A02	40661.5	34382.2	2224.12	71.4352	50.801	24845.3	9.36752	25095.2	127340	102245
11013@A03	XPNPEP3	63929	0.0223844	0.0344977	0.00236698	0.00200051	0.00274691	0.00247525	0.00185026	0.931678	7.60144	2.30756	1.51907	0.931678	8	0.398556	0.398556	379.444	5.76902	-1.83242	1.83242	0.241062	11013@A03	13.2952	20.7684	1	1	1.28457	1	1	340.096	379.444	39.3482
11013@A04	SIRPA	140885	0.00172037	0.00130915	0.0382777	0.0684096	0.264704	0.149703	0.0578145	0.418062	6.36374	2.54455	1.59516	0.418062	8	1.63626	1.63626	150814	5.23282	-1.13093	1.13093	0.177714	11013@A04	315.992	264.375	7869.59	11316.8	41075.2	33683	9344.67	46944.4	150814	103870
11013@A05	AMY2A	279	0.000985978	0.0135805	0.00105105	0.00161631	0.00258348	0.000531522	0.223824	0.755827	7.66726	0.727831	0.85313	0.755827	8	0.332743	0.332743	17109.2	6.87655	-0.790709	0.790709	0.103128	11013@A05	24.4614	362.312	21.1605	34.7732	50.1888	9.84757	4926.3	11680.2	17109.2	5429.04
11013@A06	HBP1	26959	1.48828e-05	0.00393127	0.0749188	1.33872e-05	0.111781	0.198272	0.316731	0.294338	6.55304	2.0376	1.42745	0.316731	7	0.446956	0.446956	78061.3	5.34397	-1.20908	1.20908	0.184506	11013@A06	1.33758	379.789	6619.46	1	8134.71	20202.1	26336.2	16386.7	78061.3	61674.6
11013@A07	GTF2F1	2962	0.00232859	0.0358572	0.930963	0.00696655	0.0055805	0.00274644	0.00177835	0.0137793	3.06186	0.468286	0.684314	0.930963	3	-0.0618622	0.0618622	28285.2	5.49917	2.4373	2.4373	0.79602	11013@A07	58.7634	1089.14	26551	156.166	108.957	69.1496	39.5546	212.444	28285.2	28072.7
11013@A08	RORC	6097	0.0252256	0.00950315	0.000275575	0.000232781	0.000237197	0.0146062	0.189337	0.760583	7.54483	1.6315	1.2773	0.760583	8	0.455168	0.455168	322008	7.98341	0.438581	0.438581	0.0581299	11013@A08	10468.9	4605.17	92.1567	81.1405	73.6263	6296.44	65361.3	235029	322008	86978.7
11013@A09	CREB3L1	90993	0.0189626	0.0336414	0.0565359	0.0422229	0.0281996	0.040446	0.025359	0.754633	7.02299	3.71562	1.92759	0.754633	8	0.977008	0.977008	1001.29	6.45835	-0.564637	0.564637	0.0803984	11013@A09	27.8089	52.0182	70.3816	54.2221	32.4496	47.7148	33.3629	683.33	1001.29	317.958
11013@A10	KLHDC4	54758	0.0366824	0.000550925	1.39384e-05	0.000162436	0.174285	1.45636e-05	0.117976	0.670315	7.09834	2.69382	1.64129	0.670315	8	0.901662	0.901662	70199.6	6.85847	-0.239865	0.239865	0.0337917	11013@A10	3761.37	56.7927	1	13.9382	13720.1	1	10432.8	42212.5	70199.6	27987
11013@A11	SPPL2A	84888	0.00536218	0.0252676	0.00743734	0.00632531	0.00672118	0.247988	0.00581376	0.695085	7.22642	1.91935	1.3854	0.695085	8	0.773581	0.773581	126.828	4.90261	-2.32381	2.32381	0.321571	11013@A11	1	4.68915	1	1	1	37.0968	1	80.0416	126.828	46.7859
11013@A12	PRPF4	9128	0.00132991	0.000350582	0.241391	0.00084663	4.90207e-05	0.14447	0.0001729	0.61139	6.48899	4.42143	2.10272	0.61139	8	1.51101	1.51101	19766.3	2.16133	-4.32766	4.32766	0.666924	11013@A12	34.3141	10.512	6017.98	18.6799	1	3860.01	4.05338	9819.74	19766.3	9946.55
11013@B01	KPNA3	3839	0.0240544	0.0439521	0.123329	0.0998259	0.0721633	0.0686558	0.0533123	0.514707	6.14484	4.97719	2.23096	0.514707	8	1.85516	1.85516	1591.19	5.70621	-0.438633	0.438633	0.0713824	11013@B01	50.4526	102.921	239.872	185.461	117.577	133.68	98.8482	662.382	1591.19	928.812
11013@B02	NUP62	23636	1.007e-05	0.0175878	0.000248722	8.44452e-05	0.341028	0.036343	1.0918e-05	0.604687	6.79704	2.40875	1.55201	0.604687	8	1.20296	1.20296	71974.8	6.13972	-0.65732	0.65732	0.0967068	11013@B02	1	2133.4	19.7534	7.25966	27349.8	3925.03	1	38537.6	71974.8	33437.2
11013@B03	SLC35F5	80255	0.0132053	0.0137165	0.0183157	0.0156155	0.217616	0.0190509	0.135978	0.566502	6.8443	2.68367	1.63819	0.566502	8	1.1557	1.1557	54.0707	5.65858	-1.18572	1.18572	0.173242	11013@B03	1	1	1	1	13.1474	1	9.44553	26.4778	54.0707	27.5929
11013@B04	CORO2A	7464	0.000222507	0.00395022	0.00288181	3.87556e-05	1.88326e-05	0.0406732	5.3476e-06	0.952209	7.87877	0.373947	0.611512	0.952209	8	0.121231	0.121231	135423	2.90718	-4.97159	4.97159	0.631011	11013@B04	47.0292	928.947	534.208	6.82429	3.04593	9139.38	1	124762	135423	10660.4
11013@B05	GMCL1L	64396	0.000843167	0.780418	0.000961265	0.183439	0.000866523	0.00415974	0.0114515	0.0178613	2.55066	1.43598	1.19832	0.780418	2	-0.550659	0.550659	1569.27	4.23005	1.67939	1.67939	0.658413	11013@B05	1.21736	1292.22	1	238.207	1	4.6354	15.1397	15.8517	1569.27	1553.42
11013@B06	PPIL2	23759	0.000158417	0.0226945	0.00179397	0.000374699	0.00141883	0.950566	0.000376637	0.022617	5.94649	0.474117	0.688562	0.950566	6	0.0535098	0.0535098	6699.26	2.13378	-3.81271	3.81271	0.641171	11013@B06	1	179.453	9.04544	2.0296	7.13389	6409.8	2.18455	88.6176	6699.26	6610.65
11013@B07	SPNS1	83985	0.0362307	0.000954425	0.0066131	0.0619619	0.00122871	0.105836	0.00114429	0.786031	7.24324	2.82925	1.68204	0.786031	8	0.756757	0.756757	35734.8	7.36826	0.125017	0.125017	0.0172598	11013@B07	1851.19	49.9055	296.888	2822.28	47.7919	5926.78	50.779	24689.2	35734.8	11045.6
11013@B09	PTBP1	5725	0.00229198	0.00783995	0.00511477	0.142921	0.00362711	0.00395088	0.0624472	0.771807	7.25843	2.37012	1.53952	0.771807	8	0.741571	0.741571	51701.5	6.55713	-0.701294	0.701294	0.0966179	11013@B09	171.297	684.9	354.94	9890	209.258	282.312	4077.93	36030.9	51701.5	15670.6
11013@B11	COG4	25839	0.00377512	0.579141	0.0832409	0.00101119	0.0109775	0.115586	0.204595	0.00167358	3.60978	4.62296	2.15011	0.579141	2	-1.60978	1.60978	54448.7	1.42134	-2.18844	2.18844	0.606253	11013@B11	184.402	35599.3	3847.2	41.7198	404.459	5788.36	8535.07	48.2055	54448.7	54400.5
11013@B12	POLR3C	10623	3.8997e-05	3.99971e-05	0.608401	4.59889e-05	0.00183373	5.39717e-05	0.000421134	0.389165	4.95127	5.93648	2.43649	0.608401	3	-1.95127	1.95127	22983.3	5.12097	0.169704	0.169704	0.0342748	11013@B12	1	1	16657.3	1	37.4123	1	9.90478	6274.72	22983.3	16708.6
11013@C01	PSMD3	5709	0.000149145	0.000669727	0.0829877	1.41793e-05	0.372368	0.0394074	7.43388e-06	0.504397	6.38402	3.00388	1.73317	0.504397	8	1.61598	1.61598	109816	4.36196	-2.02206	2.02206	0.316737	11013@C01	22.464	107.698	12619.5	1.75645	43859.4	6178.45	1	47025.3	109816	62790.2
11013@C03	CTNNA1	1495	0.00519122	0.00539219	0.00720022	0.00613873	0.00650678	0.398625	0.562494	0.00845172	6.49149	0.66666	0.816493	0.562494	7	0.508512	0.508512	168.18	6.36858	-0.122906	0.122906	0.0189334	11013@C03	1	1	1	1	1	64.0164	98.1637	1	168.18	167.18
11013@C04	NCAPH2	29781	0.0111474	0.0895355	0.438519	0.206898	0.1941	0.00738618	0.00412923	0.0482841	3.76336	1.87435	1.36907	0.438519	3	-0.763364	0.763364	77950.2	4.9721	1.20873	1.20873	0.321184	11013@C04	864.675	8659.45	38582.3	14616.1	12115.1	583.963	274.664	2253.95	77950.2	75696.3
11013@C05	PUF60	22827	0.00244845	0.000519161	7.58962e-06	0.0711616	0.435185	0.100368	0.0969397	0.293371	6.09183	2.05141	1.43227	0.435185	5	-1.09183	1.09183	148506	6.96911	0.877276	0.877276	0.144009	11013@C05	456.773	100.841	1	12246.3	62409.9	22657.8	16413.3	34220.1	148506	114286
11013@C06	ADCK4	79934	0.000349772	0.000788886	0.00119125	0.00053446	0.000313707	0.000451466	4.01935e-05	0.99633	7.98284	0.0882462	0.297063	0.99633	8	0.01716	0.01716	27030.1	7.41432	-0.568525	0.568525	0.0712183	11013@C06	14.965	34.8886	42.7656	19.9338	10.5953	15.1437	1.56635	26890.2	27030.1	139.858
11013@C07	CLIP3	25999	0.0103552	0.165656	0.0470633	0.0484017	0.651639	0.0277935	0.00674221	0.0423492	4.48741	2.0664	1.4375	0.651639	5	0.512592	0.512592	1824.42	5.00308	0.51567	0.51567	0.114915	11013@C07	22.2707	399.289	87.0528	91.8713	1103.52	51.5452	13.032	55.838	1824.42	1768.58
11013@C08	REC8	9985	0.0246768	0.0296174	0.0377771	0.349045	0.0229028	0.0918982	0.012503	0.431579	5.79948	4.54849	2.13272	0.431579	8	2.20052	2.20052	4807.35	5.47148	-0.328	0.328	0.0565567	11013@C08	150.655	201.123	207.337	1914.03	108.2	546.686	67.3496	1611.97	4807.35	3195.38
11013@C09	SF1	7536	0.0228464	0.0526508	0.0806347	0.0717783	0.0626206	0.297415	0.0320297	0.380025	6.01916	4.04078	2.01017	0.380025	8	1.98084	1.98084	3328.55	5.50576	-0.513405	0.513405	0.0852951	11013@C09	89.7254	232.602	292.092	248.764	190.622	1250.15	110.779	913.814	3328.55	2414.73
11013@C10	MTMR9	66036	0.099388	0.103616	0.138359	0.117962	0.124723	0.144689	0.108156	0.163107	4.74724	5.17554	2.27498	0.163107	8	3.25276	3.25276	8	4.35904	-0.3882	0.3882	0.0817739	11013@C10	1	1	1	1	1	1	1	1	8	7
11013@C11	FASTK	10922	0.0532987	0.0495349	0.116196	0.106904	0.10744	0.0959871	0.110052	0.360587	5.69676	5.16629	2.27295	0.360587	8	2.30324	2.30324	2163.75	5.67246	-0.0242989	0.0242989	0.00426539	11013@C11	144.18	149.339	289.188	255.21	224.531	245.739	260.854	594.713	2163.75	1569.04
11013@C12	SLC22A11	55867	0.209576	0.0250819	0.442056	0.000384749	0.0744662	0.165368	0.0302104	0.0528561	3.58631	4.11096	2.02755	0.442056	3	-0.586309	0.586309	40142.6	4.9113	1.32499	1.32499	0.369457	11013@C12	9121.33	1102.15	18429.4	12.5784	2264.29	6937.2	1030.23	1245.46	40142.6	38897.2
11013@D01	CBS	875	0.0335184	0.0651896	0.00176914	0.000509971	0.0684045	0.000166366	5.28659e-05	0.830389	7.15775	3.94859	1.9871	0.830389	8	0.842251	0.842251	58335	7.12207	-0.0356753	0.0356753	0.00498415	11013@D01	2882.85	6737.52	124.265	37.11	4503.54	10.6788	3.99035	44035.1	58335	14299.9
11013@D02	IL2RB	3560	0.0261016	0.0697742	0.130678	0.0528866	0.054435	0.0573543	0.0335774	0.575193	6.22212	5.49603	2.34436	0.575193	8	1.77788	1.77788	2730.9	5.34171	-0.8804	0.8804	0.141495	11013@D02	94.5963	285.74	449.549	169.586	152.761	195.022	107.249	1276.4	2730.9	1454.5
11013@D03	NCLN	56926	5.44014e-05	0.00187131	0.604665	0.00930056	0.0685704	0.310894	0.000401974	0.0042416	4.09996	1.98628	1.40935	0.604665	3	-1.09996	1.09996	19428.5	5.28561	1.18565	1.18565	0.289186	11013@D03	1	35.8967	11829.4	151.411	1003.01	6352.5	6.78321	48.4273	19428.5	19380
11013@D04	ATP5A1	498	0.000612558	0.0545806	0.000510377	0.000310464	0.000696299	0.166477	0.000348977	0.776464	7.32904	2.23498	1.49499	0.776464	8	0.670956	0.670956	90464.2	7.08303	-0.246011	0.246011	0.0335666	11013@D04	73.7354	8054.63	53.0378	32.5391	65.1372	23400.9	37.2813	58746.9	90464.2	31717.3
11013@D06	ASNS	440	2.25469e-05	0.0100742	3.12725e-05	3.97416e-05	2.81903e-05	0.0412243	0.0112702	0.93731	7.84528	0.517677	0.719498	0.93731	8	0.154722	0.154722	29067.5	7.00771	-0.837572	0.837572	0.106761	11013@D06	1	491.398	1	1.4952	1	1750.89	451.792	26368.9	29067.5	2698.58
11013@D07	GPAA1	8733	0.0293635	0.0121313	0.298745	0.208606	0.0167114	0.107849	0.0140919	0.312502	5.11359	4.94641	2.22405	0.312502	8	2.88641	2.88641	16614.3	3.91785	-1.19574	1.19574	0.233835	11013@D07	570.961	261.524	5850.35	3610.6	246.524	2180.3	236.245	3657.78	16614.3	12956.5
11013@D08	DIDO1	11083	0.0279071	0.0688088	0.0557893	0.085153	0.050417	0.0271843	0.013119	0.671621	6.5535	5.08499	2.25499	0.671621	8	1.4465	1.4465	24428.9	4.23944	-2.31406	2.31406	0.353103	11013@D08	937.622	2814.6	1942.6	2539.66	1262.83	995.888	370.123	13565.6	24428.9	10863.3
11013@D09	KRT6B	3854	0.00374163	0.00895966	0.0555389	0.0382368	0.65675	0.0740484	0.00521288	0.157512	5.36585	1.77956	1.334	0.65675	5	-0.365849	0.365849	8929.95	5.12989	-0.235962	0.235962	0.0439747	11013@D09	42.2586	109.294	550.591	381.221	5907.05	786.312	52.5044	1100.72	8929.95	7829.23
11013@D10	KRT6A	3853	0.0115702	0.00846636	0.00749192	0.00461706	0.781464	0.00351592	0.000735959	0.182139	5.46012	1.7299	1.31526	0.781464	5	-0.460124	0.460124	4544.44	4.81755	-0.642572	0.642572	0.117684	11013@D10	69.7209	53.4195	37.0656	23.8241	3671.11	16.0458	3.97944	669.278	4544.44	3875.17
11013@D12	SLC40A1	30061	0.142579	0.257533	0.124582	0.000123368	0.474516	0.00015132	0.000113112	0.000402901	3.40939	2.57168	1.60365	0.474516	5	1.59061	1.59061	9213.6	3.01605	-0.393336	0.393336	0.115368	11013@D12	1401.01	2819.57	1366.79	1	3620.87	1	1	2.36475	9213.6	9211.24
11013@E01	HSPD1	3329	0.000753319	0.00724371	0.00175045	0.00215157	0.00422078	0.541718	0.38139	0.0607724	6.45642	0.579476	0.761233	0.541718	6	-0.456418	0.456418	4726.02	5.47984	-0.976576	0.976576	0.151257	11013@E01	3.76685	38.1559	6.96982	9.31026	16.7401	2745.93	1717.12	188.021	4726.02	4538
11013@E02	FTSJ3	117246	7.09298e-05	0.000355331	0.000801737	8.38761e-05	8.86834e-05	0.14868	7.7002e-05	0.849842	7.69532	0.540421	0.735133	0.849842	8	0.304676	0.304676	9662.14	6.53351	-1.16181	1.16181	0.150977	11013@E02	1	5.14503	9.00068	1	1	2104.72	1	7539.27	9662.14	2122.87
11013@E03	NCOA4	8031	0.0115567	0.0643654	0.117367	0.0627209	0.58606	0.0301341	0.0102217	0.117574	4.86652	2.40775	1.55169	0.58606	5	0.13348	0.13348	188.847	5.00825	0.141726	0.141726	0.0291226	11013@E03	2.73883	16.1116	21.9795	12.7793	110.428	5.41297	2.22269	17.1746	188.847	171.673
11013@E04	AOAH	313	0.0997047	0.103565	0.13829	0.117903	0.124661	0.144617	0.108102	0.163159	4.7463	5.17951	2.27585	0.163159	8	3.2537	3.2537	8	4.74995	0.00365058	0.00365058	0.000769142	11013@E04	1	1	1	1	1	1	1	1	8	7
11013@E05	SRPR	6734	0.0712295	0.130573	0.0976105	0.229555	0.0890852	0.103346	0.162003	0.116597	4.67573	4.63041	2.15184	0.229555	4	-0.67573	0.67573	11.6429	4.52458	-0.151149	0.151149	0.0323262	11013@E05	1	1.78632	1	2.7633	1	1	2.09325	1	11.6429	10.6429
11013@E06	RARS2	57038	0.00116953	0.00163276	0.00651992	0.00562401	0.00189544	0.0191802	0.00198368	0.961994	7.88089	0.450645	0.671301	0.961994	8	0.119109	0.119109	81664.3	6.97179	-0.909103	0.909103	0.115355	11013@E06	149.485	229.466	781.304	638.106	187.544	2444.98	223.429	77010	81664.3	4654.31
11013@E07	KIAA0391	9692	0.00627909	0.135203	0.337252	0.0639686	0.133019	0.0472886	0.0068079	0.270181	4.70225	5.14776	2.26887	0.337252	3	-1.70225	1.70225	125.731	6.41663	1.71438	1.71438	0.364588	11013@E07	1	22.1524	43.6297	8.85049	16.8834	5.5797	1	26.6353	125.731	99.0957
11013@E08	LGALS3BP	3959	0.000528469	0.00187418	0.00255195	0.00236325	0.00149409	0.00198197	0.000679444	0.988527	7.95372	0.214888	0.46356	0.988527	8	0.0462828	0.0462828	43722.2	7.9687	0.0149786	0.0149786	0.00188321	11013@E08	37.2358	145.392	154.754	146.633	81.9748	123.234	42.8394	42990.1	43722.2	732.063
11013@E09	SYT3	84258	0.0567981	0.0109192	0.825985	0.0493786	0.0131519	0.0152475	0.0113976	0.0171221	3.12811	1.07133	1.03505	0.825985	3	-0.12811	0.12811	78.8813	6.3047	3.17659	3.17659	1.0155	11013@E09	5.43254	1	64.386	4.06275	1	1	1	1	78.8813	77.8813
11013@E10	PAK4	10298	0.00151447	0.0632436	0.00972767	0.00904385	0.259213	0.321593	0.191797	0.143867	5.9125	2.19231	1.48064	0.321593	6	0.0875003	0.0875003	12223.5	5.41783	-0.494669	0.494669	0.0836649	11013@E10	19.9575	998.651	118.219	105.664	2668.93	4908.77	2233.49	1169.81	12223.5	11053.7
11013@E11	KLHL2	11275	4.77547e-05	6.25711e-05	6.62357e-05	5.64709e-05	5.97075e-05	6.92657e-05	0.00168668	0.997951	7.99673	0.00964238	0.0981956	0.997951	8	0.0032711	0.0032711	13241.7	7.56227	-0.434456	0.434456	0.0543292	11013@E11	1	1.26785	1	1	1	1	32.1662	13203.3	13241.7	38.434
11013@E12	POLA2	23649	0.128896	0.0103114	0.427658	0.00802823	0.00560467	0.00456011	0.00176891	0.413173	4.83775	7.57767	2.75276	0.427658	3	-1.83775	1.83775	80228.5	4.27121	-0.566542	0.566542	0.117108	11013@E12	11838.8	1072.74	43232.4	634.431	379.982	407.37	136.153	22526.6	80228.5	57701.9
11013@F01	FAM71B	153745	0.000387434	0.209799	0.00732954	0.00167542	0.749771	0.00348465	0.00105402	0.0264985	4.43781	1.85551	1.36217	0.749771	5	0.562193	0.562193	3997.3	5.00016	0.562357	0.562357	0.12672	11013@F01	1.74998	1109.14	26.3449	6.4812	2763.15	12.0209	4.34299	74.0702	3997.3	3923.23
11013@F03	USP2	9099	0.0544927	0.0517401	0.157298	0.128353	0.132111	0.102938	0.0720797	0.300987	5.33392	5.08373	2.25471	0.300987	8	2.66608	2.66608	1413.88	5.5968	0.26288	0.26288	0.0492846	11013@F03	94.0185	99.4583	253.659	196.201	176.468	167.644	109.47	316.965	1413.88	1096.92
11013@F04	WDR1	9948	0.00165496	0.00813241	0.00328336	0.00464392	0.00504342	0.00320206	0.114871	0.859169	7.76822	0.649596	0.805975	0.859169	8	0.231777	0.231777	62482.8	6.4288	-1.33942	1.33942	0.172423	11013@F04	156.32	893.885	282.073	390.057	367.889	284.485	9477.04	50631	62482.8	11851.8
11013@F05	NLN	57486	0.000424292	0.000485604	0.00159299	0.000979093	0.42299	0.260931	0.000175102	0.312422	6.19123	1.67291	1.29341	0.42299	5	-1.19123	1.19123	58406	5.85684	-0.33439	0.33439	0.0540102	11013@F05	29.8047	36.8202	99.4413	60.4128	23469.2	20985.3	11.0989	13713.9	58406	44692.1
11013@F06	XRCC6	2547	0.000141519	0.000477392	0.000939493	0.00114912	0.0197674	0.335806	0.000484247	0.641235	7.25545	1.03326	1.01649	0.641235	8	0.744547	0.744547	16847.3	6.4041	-0.851353	0.851353	0.11734	11013@F06	3.05127	10.3815	16.0303	21.3788	337.827	7788.92	9.51671	8660.17	16847.3	8187.1
11013@F07	ZNF503	84858	0.0190992	0.0247941	0.444328	0.260934	0.0322957	0.0332267	0.0265227	0.1588	4.2623	3.5913	1.89507	0.444328	3	-1.2623	1.2623	3857.87	5.19029	0.927986	0.927986	0.217719	11013@F07	81.4475	117.588	1906.66	1000.1	106.724	131.969	99.7545	413.622	3857.87	3444.25
11013@F08	NRP1	8829	0.0290556	0.0462939	0.0392029	0.600793	0.165129	0.0404775	0.031638	0.04741	4.31168	1.75908	1.3263	0.600793	4	-0.31168	0.31168	29.1586	6.33527	2.02359	2.02359	0.469327	11013@F08	1	1.54783	1	18.1012	4.50952	1	1	1	29.1586	28.1586
11013@F09	AFP	174	0.000357376	0.000371763	0.000496418	0.000423234	0.996858	0.000519127	0.00038805	0.000585687	4.99909	0.0188145	0.137166	0.996858	5	0.000908575	0.000908575	2263.1	4.99989	0.000794924	0.000794924	0.000159014	11013@F09	1	1	1	1	2256.1	1	1	1	2263.1	2262.1
11013@F10	QARS	5859	0.0151125	0.000143888	0.111591	0.226365	0.245011	0.106969	0.0242623	0.270546	5.4567	3.34618	1.82926	0.270546	8	2.5433	2.5433	400026	4.86708	-0.589626	0.589626	0.108055	11013@F10	6844.27	65.0909	55705.8	100329	94019.1	60899.9	9070.82	73092.4	400026	326934
11013@F11	OS9	10956	0.0128637	0.0637421	0.119902	0.0692768	0.010212	0.263284	0.0336513	0.427069	6.06003	4.44622	2.10861	0.427069	8	1.93997	1.93997	92.087	6.38865	0.328613	0.328613	0.0542263	11013@F11	1.58232	7.85235	11.4053	7.28381	1	26.8118	3.77635	32.3752	92.087	59.7119
11013@F12	C9orf86	55684	0.000267306	0.175606	0.0126747	0.00208781	0.0827964	0.0115028	0.00594211	0.709123	6.59543	5.50949	2.34723	0.709123	8	1.40457	1.40457	14932.4	6.0595	-0.535937	0.535937	0.0812589	11013@F12	5.28398	4224.58	232.21	36.6011	1295.97	207.484	106.428	8823.85	14932.4	6108.56
11013@G01	ACSF2	80221	1.27022e-05	2.66773e-05	1.74604e-05	1.49168e-05	1.58816e-05	1.76241e-05	0.00677133	0.993123	7.99275	0.00919017	0.0958654	0.993123	8	0.00725018	0.00725018	50542.4	7.0777	-0.915053	0.915053	0.114485	11013@G01	1	2.0533	1	1	1	1	480.848	50054.5	50542.4	487.901
11013@G02	PRC1	9055	0.00385141	0.954964	0.015863	0.00456893	0.0048308	0.00541053	0.00418911	0.00632267	2.11617	0.486885	0.697772	0.954964	2	-0.116166	0.116166	277.361	4.29146	2.1753	2.1753	1.02794	11013@G02	1	268.297	3.06352	1	1	1	1	1	277.361	276.361
11013@G03	ASMTL	8623	0.237809	0.0816721	0.0530864	0.186512	0.00059684	0.0662048	0.000326435	0.373793	4.6993	8.28008	2.87751	0.373793	8	3.3007	3.3007	166547	1.99622	-2.70308	2.70308	0.575209	11013@G03	48190.7	19126.5	10281.1	32043.3	84.8462	13885.5	52.9014	42882.4	166547	123665
11013@G04	ACAD9	28976	0.0297602	0.0631297	0.288122	0.157452	0.0372091	0.0431656	0.214736	0.166426	4.92979	4.74928	2.17928	0.288122	3	-1.92979	1.92979	27.0776	4.97084	0.041055	0.041055	0.00832794	11013@G04	1	2.07436	7.4231	4.52665	1	1	6.62401	3.42945	27.0776	23.6481
11013@G05	DTX2	113878	0.00131611	0.00314316	0.00239017	0.985308	0.00260274	0.00122461	0.00130361	0.00271193	4.00719	0.0893807	0.298966	0.985308	4	-0.0071857	0.0071857	45575.5	4.6791	0.671913	0.671913	0.167677	11013@G05	63.335	169.865	102.362	44956.2	97.3124	51.3942	55.6049	79.4473	45575.5	45496.1
11013@G06	DYNC1I1	1780	0.000182182	5.45482e-05	7.39444e-05	0.000685446	6.71473e-05	0.260439	5.8228e-05	0.73844	7.47415	0.789605	0.888597	0.73844	8	0.525852	0.525852	13912.4	7.16611	-0.308036	0.308036	0.0412135	11013@G06	3.41996	1	1	11.1089	1	5211.31	1	8682.56	13912.4	5229.84
11013@G07	DYNC1I1	1780	0.000616914	0.000690988	0.00221212	0.00120068	0.00109121	0.213885	0.000388515	0.779915	7.54424	0.78765	0.887497	0.779915	8	0.455759	0.455759	24375.2	6.74413	-0.800113	0.800113	0.106056	11013@G07	21.0217	24.5607	64.9051	35.4982	29.0876	7631.13	11.8541	16557.1	24375.2	7818.06
11013@G08	ILVBL	10994	0.242779	0.253115	0.127831	0.0657281	0.152347	0.0634833	0.0418388	0.0528781	3.25394	4.39758	2.09704	0.253115	2	-1.25394	1.25394	140670	4.91794	1.664	1.664	0.511378	11013@G08	34643.5	44445.6	18348.8	7898.21	16617.3	9615.36	4825.36	4275.89	140670	136394
11013@G09	SYK	6850	0.000605307	0.000501273	0.00113537	0.000638966	0.0059701	0.295438	2.54072e-05	0.695686	7.37571	0.932085	0.965445	0.695686	8	0.624289	0.624289	33976.6	5.05485	-2.32086	2.32086	0.314663	11013@G09	26.1617	22.6479	39.0965	23.6309	203.698	14830.5	1	18829.9	33976.6	15146.8
11013@G10	HSPA2	3306	4.2109e-05	4.37391e-05	0.0243768	4.93834e-05	0.0810168	6.10769e-05	4.58027e-05	0.894364	7.63414	1.20944	1.09974	0.894364	8	0.365857	0.365857	15528.5	5.00118	-2.63296	2.63296	0.344893	11013@G10	1	1	523.576	1	1590.95	1	1	13409	15528.5	2119.53
11013@G11	HSPA1A	3303	1.176e-05	0.000164858	0.000213975	0.000170229	0.000109638	1.8473e-05	7.35781e-05	0.999237	7.99674	0.0157077	0.12533	0.999237	8	0.00326169	0.00326169	57877.1	7.99057	-0.00616497	0.00616497	0.000770936	11013@G11	1	14.6882	14.844	12.6114	7.38657	1.10438	5.71752	57819.7	57877.1	57.3521
11013@H01	YY1AP1	55249	0.0518412	0.117516	0.240081	0.0786941	0.00863923	0.0170325	0.0161542	0.470042	5.3407	7.12207	2.66872	0.470042	8	2.6593	2.6593	109.964	6.86813	1.52743	1.52743	0.285999	11013@H01	7.57841	17.4068	27.9217	9.93437	1	1.73929	2.14327	42.24	109.964	67.7238
11013@H02	HSPA8	3312	0.108377	0.0495513	0.00989807	0.00826872	0.0175695	0.0031436	0.00192908	0.801263	6.80056	6.20806	2.4916	0.801263	8	1.19944	1.19944	5591.35	5.0104	-1.79016	1.79016	0.263237	11013@H02	883.624	451.091	71.1713	58.3013	110.656	21.6071	13.8564	3981.04	5591.35	1610.31
11013@H03	HSPA8	3312	0.312098	0.0543085	0.00241349	0.00248851	0.0117628	0.000973791	0.000862634	0.615092	5.42934	10.8504	3.294	0.615092	8	2.57066	2.57066	11290.7	4.99196	-0.437385	0.437385	0.0805594	11013@H03	4635.17	906.687	31.3694	31.4072	134.437	11.2532	11.2946	5529.07	11290.7	5761.62
11013@H04	CEP72	55722	0.0063882	0.00859302	0.0283388	0.0192497	0.0512756	0.104857	0.0402221	0.741076	7.28127	2.04339	1.42947	0.741076	8	0.718731	0.718731	53956.6	5.32873	-1.95254	1.95254	0.268159	11013@H04	481.466	769.403	2167.82	1297.89	2970.02	9248.37	2627.85	34393.8	53956.6	19562.8
11013@H05	DUS3L	56931	0.0689207	0.119486	0.281194	0.0496825	0.164505	0.170949	0.0196387	0.125624	4.34089	4.29825	2.07322	0.281194	3	-1.34089	1.34089	42528.7	2.81086	-1.53003	1.53003	0.352469	11013@H05	2992.12	6706.29	12958	1886.24	5348.18	8693.87	716.619	3227.45	42528.7	39301.3
11013@H06	SPHK2	56848	0.0439333	0.0935645	0.16077	0.170482	0.0921776	0.0749462	0.0568216	0.307305	5.16206	5.40029	2.32385	0.307305	8	2.83794	2.83794	582.542	5.43069	0.268634	0.268634	0.0520402	11013@H06	31.3053	73.4518	101.583	107.317	51.3114	47.342	36.1132	134.118	582.542	448.424
11013@H07	CSRP2BP	57325	1.60164e-05	0.0116683	0.487307	1.89397e-05	0.457015	0.0439308	1.73863e-05	2.62095e-05	4.03434	1.16626	1.07993	0.487307	3	-1.03434	1.03434	59607.1	4.01177	-0.0225738	0.0225738	0.00559542	11013@H07	1	809.919	33342.5	1	22778.9	2671.76	1	1	59607.1	59606.1
11013@H08	TNFRSF21	27242	0.0289312	0.0210018	0.688539	0.0595376	0.0474648	0.0339875	0.017837	0.102702	3.76242	2.96365	1.72153	0.688539	3	-0.762421	0.762421	7625.58	5.2305	1.46808	1.46808	0.390197	11013@H08	226.785	186.354	5639.45	415.678	286.863	257.987	122.613	489.854	7625.58	7135.73
11013@H09	TRMT1	55621	0.00392967	0.00379164	0.00616083	0.00452676	0.137691	0.00289554	0.179243	0.661762	7.30272	1.49935	1.22448	0.661762	8	0.697276	0.697276	80960.6	5.88145	-1.42127	1.42127	0.194622	11013@H09	461.913	523.284	701.454	465.902	12295.8	340.701	18465.2	47706.3	80960.6	33254.3
11013@H10	ACOX1	51	0.00193787	0.0019702	0.983256	0.00227786	0.00243766	0.00282753	0.00211359	0.0031789	3.03414	0.159322	0.399152	0.983256	3	-0.0341387	0.0341387	452.484	4.52987	1.49573	1.49573	0.492968	11013@H10	1	1	445.484	1	1	1	1	1	452.484	451.484
11013@H11	SCMH1	22955	0.00420592	0.00261476	0.190661	0.00558787	0.00830114	0.00578329	0.25818	0.524666	6.68456	3.7818	1.94469	0.524666	8	1.31544	1.31544	27813	3.9878	-2.69676	2.69676	0.403431	11013@H11	153.711	104.633	7114.05	177.951	231.61	198.315	8154.54	11678.2	27813	16134.8
11014@A01	GRAMD1C	54762	0.0219103	0.0356361	0.122323	0.701347	0.0273943	0.0317797	0.0237555	0.0358544	4.04631	1.4019	1.18402	0.701347	4	-0.0463118	0.0463118	38.5642	4.73375	0.687439	0.687439	0.169893	11014@A01	1	1.58126	4.20657	27.7764	1	1	1	1	38.5642	37.5642
11014@A03	CLPTM1	1209	0.00297755	0.00167991	0.297014	0.00174051	0.680182	0.00222288	0.00511704	0.00906571	4.42694	1.02844	1.01412	0.680182	5	0.573065	0.573065	10943	5.06241	0.635474	0.635474	0.143547	11014@A03	38.1282	21.863	3829.22	19.2665	6881.81	22.6145	58.8087	71.2442	10943	10871.7
11014@A04	STRBP	55342	0.0808175	0.0823159	0.112094	0.0955685	0.101046	0.30869	0.0876237	0.131845	4.9895	4.42355	2.10322	0.30869	6	1.0105	1.0105	9.87696	5.69494	0.70544	0.70544	0.141385	11014@A04	1	1	1	1	1	2.87696	1	1	9.87696	8.87696
11014@A05	VILL	50853	0.000219883	0.0656275	0.000304978	0.000258902	0.00027492	0.932716	0.000238524	0.000358858	5.73564	0.99138	0.995681	0.932716	6	0.264361	0.264361	4827.11	5.76093	0.0252927	0.0252927	0.00440974	11014@A05	1	327.203	1	1	1	4493.9	1	1	4827.11	4826.11
11014@A06	FXR2	9513	0.0441902	0.00330107	0.0244564	0.818243	0.0806763	0.0204869	0.00344569	0.00520061	3.98916	0.7121	0.84386	0.818243	4	0.0108397	0.0108397	280.412	4.53964	0.55048	0.55048	0.137994	11014@A06	14.0244	1	5.85756	232.579	20.2077	4.74368	1	1	280.412	279.412
11014@A07	THADA	63892	0.0423298	0.0910288	0.0291778	0.179652	0.156254	0.0305125	0.436653	0.0343918	5.32658	3.77289	1.94239	0.436653	7	1.67342	1.67342	41.5875	5.10285	-0.223729	0.223729	0.0420024	11014@A07	2.01671	4.29797	1	7.33409	5.93015	1	19.0086	1	41.5875	40.5875
11014@A08	PROS1	5627	0.0287766	0.0298906	0.751335	0.0339884	0.0359794	0.0417391	0.0312001	0.0470906	3.50397	2.12103	1.45638	0.751335	3	-0.503974	0.503974	28.1508	4.46437	0.960397	0.960397	0.274088	11014@A08	1	1	21.1508	1	1	1	1	1	28.1508	27.1508
11014@A09	TCF25	22980	0.110051	0.124796	0.201234	0.24427	0.145004	0.0514684	0.0329755	0.0902008	3.92669	3.77637	1.94329	0.24427	4	0.0733085	0.0733085	829647	5.45115	1.52446	1.52446	0.38823	11014@A09	96058.5	136445	209625	167477	99735.7	52151.8	23553.1	44600.7	829647	785046
11014@A10	GAS2L1	10634	0.0524266	0.0500994	0.133291	0.125548	0.135597	0.0872162	0.0631735	0.352649	5.51937	5.19243	2.27869	0.352649	8	2.48063	2.48063	25184.4	5.37759	-0.141787	0.141787	0.025689	11014@A10	1574.49	1836.87	4209.41	3391.73	3097.95	3048.24	1618.79	6406.98	25184.4	18777.5
11014@A11	TGFBI	7045	0.0319914	0.401104	0.24021	2.43695e-05	0.0447345	0.189692	0.0919812	0.000262662	3.56272	3.57687	1.89126	0.401104	2	-1.56272	1.56272	57610.8	5.5114	1.94868	1.94868	0.546964	11014@A11	1562.39	26135.4	12948.3	1	1722.27	11105.5	4128.1	7.81155	57610.8	57603
11014@A12	LRCH4	4034	0.00673838	0.00541831	0.0110308	0.0113829	0.010766	0.00880374	0.00559197	0.940268	7.76414	1.06521	1.03209	0.940268	8	0.235861	0.235861	38984.5	6.48036	-1.28377	1.28377	0.165347	11014@A12	411.478	378.701	639.541	619.227	504.669	525.521	296.857	35608.5	38984.5	3375.99
11014@B02	FOXRED2	80020	0.0014179	0.00206959	0.0054468	0.00449218	0.00552346	0.0632318	0.00121528	0.916603	7.78821	0.611024	0.78168	0.916603	8	0.211795	0.211795	17683.2	6.6197	-1.16851	1.16851	0.150036	11014@B02	38.2815	61.2559	132.954	106.942	116.012	1783.63	29.1537	15415	17683.2	2268.23
11014@B03	SAP130	79595	0.0436479	0.150738	0.130343	0.117455	0.0973293	0.135336	0.0565803	0.26857	5.04926	5.4702	2.33885	0.26857	8	2.95074	2.95074	183.909	5.42885	0.379591	0.379591	0.0751775	11014@B03	9.83715	36.2433	23.4847	22.9971	17.2491	25.5347	11.5014	37.0615	183.909	146.847
11014@B04	LCMT2	9836	0.0493254	0.0479044	0.0878692	0.163015	0.148688	0.132533	0.0728965	0.297769	5.49186	4.59695	2.14405	0.297769	8	2.50814	2.50814	384.809	5.24443	-0.247435	0.247435	0.0450548	11014@B04	24.2731	25.1588	34.2108	69.6664	57.315	52.2501	32.3024	89.6322	384.809	295.177
11014@B05	ACSS3	79611	0.0957499	0.0990934	0.173635	0.112425	0.119716	0.13888	0.103814	0.156687	4.67659	5.09053	2.25622	0.173635	3	-1.67659	1.67659	8.39078	4.02484	-0.651753	0.651753	0.139365	11014@B05	1	1	1.39078	1	1	1	1	1	8.39078	7.39078
11014@B06	ZBTB48	3104	0.192541	0.163231	0.105928	0.0808658	0.102086	0.0812076	0.0567509	0.21739	4.2943	6.82102	2.61171	0.21739	8	3.7057	3.7057	24870.6	5.27998	0.985677	0.985677	0.229531	11014@B06	5210.88	5435.74	2952.64	1929.47	2064.87	2506.23	1286.04	3484.71	24870.6	21385.9
11014@B07	THOP1	7064	0.00340262	0.00418593	0.00802075	0.00697831	0.00462765	0.00690047	0.00202529	0.963859	7.85334	0.67936	0.824233	0.963859	8	0.14666	0.14666	10979.7	6.4373	-1.41604	1.41604	0.180311	11014@B07	59.2524	79.716	123.901	106.803	62.6712	108.616	31.375	10407.3	10979.7	572.335
11014@B09	NLRX1	79671	0.168185	0.00258566	0.00705517	0.0128642	0.263745	0.176229	0.341071	0.0282656	5.2357	4.49466	2.12006	0.341071	7	1.7643	1.7643	47188.4	5.14495	-0.0907422	0.0907422	0.0173314	11014@B09	8855.34	149.296	339.166	584.967	10476	10690.1	15213.2	880.291	47188.4	46308.1
11014@B10	ZBED1	9189	0.0629616	0.152122	0.146251	0.161848	0.0851153	0.0676311	0.0167377	0.307334	4.86055	6.00447	2.4504	0.307334	8	3.13945	3.13945	489.494	5.81156	0.95101	0.95101	0.195659	11014@B10	37.3028	99.5491	74.5382	84.2311	39.4952	33.783	8.91422	111.68	489.494	377.814
11014@B11	MTMR8	55613	0.0142374	0.0147886	0.0197473	0.389626	0.017801	0.0855759	0.0660995	0.392124	5.86371	3.96261	1.99063	0.392124	8	2.13629	2.13629	53.8129	5.48825	-0.375457	0.375457	0.0640307	11014@B11	1	1	1	24.15	1	4.40951	4.25189	17.0015	53.8129	36.8114
11014@B12	STT3A	3703	0.000940109	0.00205496	0.00321185	0.0011051	0.0404834	0.00542574	0.00634124	0.940438	7.82197	0.57872	0.760737	0.940438	8	0.178033	0.178033	675.237	5.19364	-2.62832	2.62832	0.336018	11014@B12	1	2.19654	2.67466	1	34.2624	4.22649	6.18018	623.697	675.237	51.5403
11014@C01	G2E3	55632	0.0977021	0.0559291	0.05315	0.205307	0.0661695	0.121998	0.00816689	0.391578	5.44286	5.96724	2.44279	0.391578	8	2.55714	2.55714	128.766	5.78681	0.343951	0.343951	0.063193	11014@C01	16.2809	9.489	6.9645	29.9123	8.66197	16.3075	1.23125	39.9189	128.766	88.8474
11014@C02	C12orf11	55726	0.00181807	0.00188845	0.00252167	0.374548	0.472239	0.00263702	0.1222	0.0221479	4.92095	1.11524	1.05605	0.472239	5	0.0790472	0.0790472	464.947	5.07052	0.149566	0.149566	0.0303938	11014@C02	1	1	1	185.901	206.661	1	60.9057	7.4796	464.947	457.467
11014@C04	APBB1	322	0.101499	0.213567	0.29602	0.206598	0.0494904	0.0294445	0.010342	0.0930389	3.48391	3.5464	1.88319	0.29602	3	-0.483909	0.483909	27712.1	4.24072	0.756814	0.756814	0.217231	11014@C04	2803.77	7336.8	8732.66	5194.97	1031.85	836.327	243.758	1531.95	27712.1	26180.1
11014@C05	TARS	6897	0.00141098	0.0014656	0.00195703	0.00166852	0.0350109	0.939625	0.012582	0.00627954	5.968	0.154699	0.393318	0.939625	6	0.0319952	0.0319952	635.159	5.09342	-0.874582	0.874582	0.146545	11014@C05	1	1	1	1	19.7577	600.527	8.14854	2.72603	635.159	632.433
11014@C06	CAPN1	823	0.000791693	9.5594e-05	0.00471119	0.791211	0.0579921	0.00228429	0.090401	0.0525129	4.53654	1.44529	1.2022	0.791211	4	-0.536538	0.536538	9821.45	5.00753	0.470993	0.470993	0.103822	11014@C06	8.66262	1	41.3804	8003.08	508.288	19.3744	884.922	354.745	9821.45	9466.71
11014@C07	LAS1L	81887	0.000745502	0.000918562	0.00273447	0.986099	0.00180755	0.00258058	0.000557163	0.00455709	4.02006	0.102774	0.320583	0.986099	4	-0.0200604	0.0200604	13520.8	4.90184	0.881779	0.881779	0.219345	11014@C07	10.8146	13.8937	31.5545	13364.5	20.7256	31.3397	7.35575	40.6492	13520.8	13480.2
11014@C08	HOOK2	29911	0.00518194	0.097782	0.166536	0.0694233	0.0499669	0.298328	0.12801	0.184771	5.39209	4.01809	2.00452	0.298328	6	0.607906	0.607906	161.655	6.78045	1.38835	1.38835	0.25748	11014@C08	1	19.9683	26.4927	11.6311	7.65973	50.3653	22.4656	22.0723	161.655	139.583
11014@C09	ZNF408	79797	0.0683493	0.110669	0.119357	0.108458	0.109013	0.0981547	0.0692459	0.316754	5.23433	5.8465	2.41795	0.316754	8	2.76567	2.76567	1142.26	5.61784	0.383503	0.383503	0.0732669	11014@C09	94.0545	171.628	150.497	131.743	116.214	128.023	84.0854	266.019	1142.26	876.245
11014@C11	ATG2B	55102	0.000648282	0.00358657	0.000900447	0.000767699	0.0103703	0.0136414	0.00268187	0.967403	7.90529	0.337288	0.580765	0.967403	8	0.0947059	0.0947059	969.295	5.09971	-2.80559	2.80559	0.3549	11014@C11	1	5.59377	1	1	12.7193	16.2825	3.79762	927.902	969.295	41.3932
11014@C12	HSP90AB1	3326	0.0284573	0.0354719	0.112074	0.153151	0.0936198	0.0468433	0.126194	0.404189	5.91425	4.72947	2.17473	0.404189	8	2.08575	2.08575	377943	4.54337	-1.37089	1.37089	0.231794	11014@C12	13000.3	19777.3	55056.1	68020.6	34526.4	31321.9	47325.1	108916	377943	269028
11014@D01	KIF2C	11004	0.280823	0.0278276	0.0371584	0.317092	0.2271	0.0371178	0.0290467	0.0438354	3.62854	3.87624	1.96882	0.317092	4	0.371465	0.371465	32.6596	4.65778	1.02925	1.02925	0.283653	11014@D01	10.5624	1	1	10.3303	6.76695	1	1	1	32.6596	31.6596
11014@D02	MARK3	4140	0.100289	0.103772	0.139101	0.118594	0.125391	0.140289	0.108735	0.163828	4.73998	5.19565	2.2794	0.163828	8	3.26002	3.26002	8	5.44395	0.703978	0.703978	0.148519	11014@D02	1	1	1	1	1	1	1	1	8	7
11014@D03	HNRNPM	4670	6.44386e-05	0.000199758	8.69799e-05	7.62001e-05	0.00237129	0.000951956	7.02675e-05	0.996179	7.98852	0.0388304	0.197054	0.996179	8	0.0114774	0.0114774	9809.68	7.01172	-0.976798	0.976798	0.122275	11014@D03	1	3.12203	1	1	29.2899	11.2725	1	9762	9809.68	47.6844
11014@D04	DTL	51514	0.00525851	0.0093516	0.0251159	0.025075	0.0251403	0.72505	0.0209436	0.164065	6.13474	1.29162	1.1365	0.72505	6	-0.134738	0.134738	2800.5	5.71876	-0.415976	0.415976	0.0678067	11014@D04	15.7252	29.698	63.9905	66.2619	59.1211	2206.93	56.1511	302.621	2800.5	2497.88
11014@D05	PBXIP1	57326	0.00335836	0.00210938	0.00852806	0.00319033	0.000172272	0.00019985	0.00139048	0.981051	7.90613	0.499672	0.706875	0.981051	8	0.0938734	0.0938734	4615.41	6.90989	-0.996241	0.996241	0.126009	11014@D05	24.6297	16.4084	53.0954	20.3313	1	1	9.23151	4489.71	4615.41	125.696
11014@D06	GNL2	29889	0.125109	0.0670603	0.0212542	0.272048	0.0191892	0.4537	0.0166144	0.0250248	4.54583	3.50146	1.87122	0.4537	6	1.45417	1.45417	55.2836	5.06119	0.515363	0.515363	0.113371	11014@D06	8.24348	4.34776	1	15.4025	1	23.2898	1	1	55.2836	54.2836
11014@D07	APEH	327	0.187283	1.91654e-05	6.23585e-05	0.000301778	2.34057e-05	9.36548e-05	6.7085e-05	0.81215	6.68706	7.46078	2.73144	0.81215	8	1.31294	1.31294	38137.1	6.62655	-0.0605129	0.0605129	0.00904925	11014@D07	10530.8	1	2.52715	13.9306	1	3.64558	3.29516	27580.9	38137.1	10556.2
11014@D08	MCM5	4174	0.0914222	0.152172	0.106615	0.127668	0.160585	0.0794461	0.109726	0.172366	4.65289	5.33559	2.30989	0.172366	8	3.34711	3.34711	286830	5.07663	0.423737	0.423737	0.0910696	11014@D08	27472.4	60504.7	35314.3	35446.5	37484.8	28955.9	26816.7	34834.6	286830	251995
11014@D09	LAS1L	81887	0.0259498	0.0283036	0.153966	0.216774	0.0542953	0.148576	0.084259	0.287876	5.46731	4.36069	2.08823	0.287876	8	2.53269	2.53269	525.077	5.48661	0.0193051	0.0193051	0.003531	11014@D09	16.7514	19.4194	87.2052	124.539	27.5087	86.8	48.6883	114.165	525.077	410.912
11014@D10	DPP3	10072	0.00836624	0.00765647	0.0181493	0.0239284	0.0159387	0.00986086	0.00799379	0.908106	7.63351	1.57873	1.25648	0.908106	8	0.366494	0.366494	22744.6	5.74803	-1.88547	1.88547	0.247	11014@D10	294.973	312.377	618.703	753.018	431.724	350.319	245.604	19737.9	22744.6	3006.72
11014@D11	GYS1	2997	0.000273877	0.000231422	0.00141005	0.000595986	0.0302674	0.0124663	0.00428866	0.950466	7.86724	0.375472	0.612758	0.950466	8	0.132763	0.132763	23132.1	6.91392	-0.953316	0.953316	0.121175	11014@D11	10.0236	8.36689	42.7705	18.8661	863.952	396.399	138.594	21653.1	23132.1	1478.97
11014@D12	ACAP1	9744	0.00217167	0.00342896	0.0076049	0.00559368	0.302255	0.00865412	0.00344054	0.666851	6.97631	2.21989	1.48993	0.666851	8	1.02369	1.02369	9770.96	5.79792	-1.17839	1.17839	0.168913	11014@D12	31.3332	53.4286	96.5098	70.6551	3409.07	109.487	44.2305	5956.25	9770.96	3814.71
11014@E01	NFE2L1	4779	0.763941	0.0290948	0.0516487	0.0376202	0.02358	0.0284914	0.00799538	0.0576282	1.9334	3.90422	1.97591	0.763941	1	-0.9334	0.9334	4443.02	5.24011	3.30671	3.30671	1.71031	11014@E01	3547.21	143.572	209.424	150.274	83.2945	117.297	32.2679	159.679	4443.02	4283.34
11014@E02	COL8A1	1295	0.309428	0.0532033	0.298099	0.0613857	0.0653043	0.0710675	0.0565601	0.0849524	3.38414	5.13433	2.26591	0.309428	1	-2.38414	2.38414	16.5746	5.48883	2.10469	2.10469	0.621927	11014@E02	5.96571	1	4.60885	1	1	1	1	1	16.5746	15.5746
11014@E03	CNOT10	25904	0.504412	0.0411432	0.135698	0.0762596	0.0460206	0.154386	0.00421903	0.037862	2.78768	4.67758	2.16277	0.504412	1	-1.78768	1.78768	7024.5	5.53219	2.74451	2.74451	0.984514	11014@E03	3625.98	323.96	975.53	479.361	251.853	1178.21	26.3774	163.236	7024.5	6861.27
11014@E04	BOP1	23246	0.0457098	0.0534767	0.151526	0.139663	0.120995	0.114099	0.0563872	0.318144	5.39532	5.00508	2.2372	0.318144	8	2.60468	2.60468	1200.56	5.57109	0.17577	0.17577	0.0325782	11014@E04	67.8609	87.7335	199.962	183.17	139.894	158.518	74.2558	289.163	1200.56	911.394
11014@E05	EZH1	2145	0.00300931	0.00312581	0.00831973	0.00355858	0.00376254	0.00436486	0.945088	0.0287715	6.93924	0.396119	0.629379	0.945088	7	0.0607581	0.0607581	298.787	5.61267	-1.32657	1.32657	0.191169	11014@E05	1	1	2.03725	1	1	1	285.87	5.87927	298.787	292.907
11014@E06	SEMA3B	7869	0.416324	0.27192	0.131615	0.00409012	0.00294854	0.0729825	0.00118163	0.0989384	2.62378	4.96077	2.22728	0.416324	1	-1.62378	1.62378	60184.5	2.86995	0.246169	0.246169	0.0938223	11014@E06	25049.1	19122.3	7755.02	198.716	123.661	4572.86	56.4381	3306.4	60184.5	56878.1
11014@E07	CNOT3	4849	0.0338891	0.0518253	0.0504877	0.176394	0.0164265	0.00742905	0.216594	0.446954	6.21308	4.81183	2.19359	0.446954	8	1.78692	1.78692	181.579	7.02879	0.815714	0.815714	0.13129	11014@E07	8.05011	12.3825	9.16208	36.0674	3.08342	1.28004	46.2233	65.3303	181.579	116.249
11014@E08	ANAPC5	51433	0.542452	0.0235318	0.0313994	0.301195	0.0446143	0.0169448	0.00814674	0.0317152	2.52398	3.52214	1.87674	0.542452	1	-1.52398	1.52398	1787.25	5.13526	2.61127	2.61127	1.03458	11014@E08	1035.86	47.9015	51.1011	508.469	65.6573	28.0573	13.7232	36.4824	1787.25	1750.77
11014@E10	MLH1	4292	0.0493373	0.0508246	0.0684308	0.0583424	0.0616863	0.0701889	0.560685	0.0805046	5.88805	3.82773	1.95646	0.560685	7	1.11195	1.11195	17.4219	5.84457	-0.0434718	0.0434718	0.00738307	11014@E10	1	1	1	1	1	1	10.4219	1	17.4219	16.4219
11014@E11	GRIA2	2891	0.178792	0.0944107	0.126067	0.107482	0.113642	0.131834	0.0990348	0.148738	4.4181	5.85012	2.4187	0.178792	1	-3.4181	3.4181	8.97135	5.27057	0.852463	0.852463	0.192948	11014@E11	1.97135	1	1	1	1	1	1	1	8.97135	7.97135
11014@E12	FOXM1	2305	0.0425121	0.0498636	0.173916	0.181475	0.0710938	0.117483	0.00474715	0.358909	5.35476	5.2469	2.29061	0.358909	8	2.64524	2.64524	181.047	6.14521	0.790457	0.790457	0.147618	11014@E12	9.83462	11.8285	34.6714	36.8882	12.9774	22.6536	1	51.1933	181.047	129.854
11014@F01	FASTKD5	60493	0.0516352	0.376186	0.231185	0.0610597	0.0645594	0.0748942	0.0559838	0.0844968	3.58182	4.24571	2.06051	0.376186	2	-1.58182	1.58182	16.8731	3.9413	0.359478	0.359478	0.100362	11014@F01	1	7.31934	3.55378	1	1	1	1	1	16.8731	15.8731
11014@F02	#N/A	#N/A	0.0438525	0.0332915	0.32322	0.306667	0.00887186	0.00980106	0.00772713	0.266569	4.59657	4.87788	2.20859	0.32322	3	-1.59657	1.59657	114.313	4.38413	-0.212442	0.212442	0.0462174	11014@F02	6.25863	4.82853	38.7672	38.2402	1	1	1	23.218	114.313	91.0946
11014@F03	SEC23B	10483	0.0518882	0.0779332	0.145593	0.135051	0.241033	0.0581693	0.0200057	0.270326	5.04157	4.81843	2.19509	0.270326	8	2.95843	2.95843	1936.98	4.8832	-0.158365	0.158365	0.0314118	11014@F03	121.308	211.292	326.505	281.257	435.63	134.931	41.1407	384.914	1936.98	1552.06
11014@F05	STAT3	6774	0.000402236	0.000392372	0.00247321	0.00184293	0.00385648	0.000109633	0.000340484	0.990583	7.96296	0.159268	0.399084	0.990583	8	0.0370368	0.0370368	8326.84	6.79934	-1.16362	1.16362	0.14613	11014@F05	5.31525	5.27924	25.9399	21.1741	40.3252	1	4.0959	8223.71	8326.84	103.13
11014@F06	TLE1	7088	0.000491684	0.0258572	0.0932846	4.24801e-06	4.52431e-06	5.24858e-06	0.194387	0.685965	7.18056	2.81011	1.67634	0.685965	8	0.819436	0.819436	209959	1.72041	-5.46016	5.46016	0.760408	11014@F06	145.18	10509	28580.7	1	1	1	48473.6	122248	209959	87711.5
11014@F07	PFKL	5211	0.000519159	7.06771e-05	0.000465429	8.18667e-05	8.70505e-05	0.000100986	7.54874e-05	0.998599	7.99275	0.0421391	0.205278	0.998599	8	0.0072514	0.0072514	9094.65	7.70462	-0.288128	0.288128	0.0360487	11014@F07	7.50526	1	5.06572	1	1	1	1	9077.08	9094.65	17.571
11014@F08	PFKM	5213	0.000664887	0.000972376	0.00250916	0.00358193	0.000475382	0.00245941	0.00129447	0.988042	7.955	0.20101	0.448342	0.988042	8	0.0450014	0.0450014	14962.1	7.59823	-0.356768	0.356768	0.0448483	11014@F08	15.7784	23.7869	49.3057	73.862	8.92315	46.8559	27.7945	14715.8	14962.1	246.307
11014@F09	#N/A	#N/A	0.00243081	0.00132826	0.00247234	0.00207062	0.00209002	0.00216514	0.00240492	0.985038	7.94137	0.288303	0.536939	0.985038	8	0.0586347	0.0586347	7606.43	6.72718	-1.21419	1.21419	0.152894	11014@F09	29.5821	16.4224	24.5648	21.9231	19.9446	20.2875	26.23	7447.48	7606.43	158.955
11014@F10	DDX21	9188	0.0967236	0.100468	0.164055	0.114378	0.120933	0.140293	0.104869	0.15828	4.69409	5.1131	2.26122	0.164055	3	-1.69409	1.69409	8.23067	4.74839	0.0543074	0.0543074	0.0115693	11014@F10	1	1	1.23067	1	1	1	1	1	8.23067	7.23067
11014@F11	ITGB1	3688	0.0014442	0.0015026	0.0101106	0.00170902	0.00180868	0.00209822	0.00156987	0.979757	7.91229	0.423516	0.650781	0.979757	8	0.0877062	0.0877062	431.213	4.53757	-3.37472	3.37472	0.426516	11014@F11	1	1	5.30379	1	1	1	1	419.909	431.213	11.3038
11014@F12	NELL2	4753	0.0511098	0.0932917	0.176419	0.0775864	0.102548	0.117164	0.0939659	0.287915	5.2541	5.46034	2.33674	0.287915	8	2.7459	2.7459	271.169	6.70631	1.45221	1.45221	0.276395	11014@F12	17.5107	32.8558	48.6776	23.0844	27.7531	31.6908	28.9619	60.6352	271.169	210.534
11014@G01	DDX42	11325	0.0116294	0.0862288	0.0503765	0.013753	0.1307	0.0159394	0.0257551	0.665618	6.64459	4.58222	2.14061	0.665618	8	1.35541	1.35541	59.9492	4.9845	-1.66009	1.66009	0.249841	11014@G01	1	7.45152	3.23754	1	8.95193	1	2.03888	35.2693	59.9492	24.6799
11014@G02	USP33	23032	0.0614276	0.0526209	0.286452	0.212009	0.0857269	0.0159041	0.0177296	0.26813	4.66727	5.20353	2.28112	0.286452	3	-1.66727	1.66727	592.957	7.49781	2.83054	2.83054	0.606466	11014@G02	45.8203	39.917	177.764	136.885	49.7102	8.74192	11.8344	122.284	592.957	470.673
11014@G04	GPRASP2	114928	0.00400149	0.0041564	0.0348222	0.00473185	0.00500306	0.00580396	0.934933	0.00654812	6.79246	0.836998	0.914876	0.934933	7	0.207537	0.207537	223.687	6.57127	-0.221189	0.221189	0.032564	11014@G04	1	1	6.64982	1	1	1	211.037	1	223.687	222.687
11014@G06	TGFBRAP1	9392	0.0104778	0.000294852	0.00101405	0.000382771	0.000154934	7.74445e-05	0.000308125	0.98729	7.91736	0.550684	0.742081	0.98729	8	0.0826428	0.0826428	11918.1	7.49968	-0.417681	0.417681	0.0527552	11014@G06	200.146	5.5746	14.8764	6.14817	2.31882	1	5.30084	11682.7	11918.1	235.365
11014@G07	KIAA1468	57614	0.0577289	0.202529	0.0865555	0.228193	0.00890811	0.0152317	0.0388296	0.362024	4.93916	6.7459	2.59729	0.362024	8	3.06084	3.06084	113.96	5.81776	0.878602	0.878602	0.177885	11014@G07	8.16276	29.4234	9.38192	28.0723	1	1.4991	5.00675	31.4135	113.96	82.5462
11014@G08	ORC1L	4998	0.0726853	0.0754142	0.100814	0.357216	0.0908783	0.105426	0.0788066	0.118759	4.54349	3.88325	1.9706	0.357216	4	-0.543489	0.543489	11.2024	5.35228	0.808791	0.808791	0.178011	11014@G08	1	1	1	4.2024	1	1	1	1	11.2024	10.2024
11014@G09	PDCD6IP	10015	0.00524378	0.23087	0.0853384	0.00615867	0.00655628	0.0508152	0.0057055	0.609312	5.99974	7.0672	2.65842	0.609312	8	2.00026	2.00026	143.414	4.99858	-1.00116	1.00116	0.166868	11014@G09	1	47.2835	12.9562	1	1	7.25921	1	71.9155	143.414	71.499
11014@G10	WWP2	11060	0.0346441	0.553851	0.00298233	0.00495868	0.00348265	0.000106001	7.93464e-05	0.399896	4.3889	8.7819	2.96343	0.553851	2	-2.3889	2.3889	13459.5	5.63303	1.24413	1.24413	0.283471	11014@G10	486.548	9403.03	32.7507	59.227	37.9247	1	1	3438	13459.5	10021.5
11014@H01	LRDD	55367	0.0481973	0.0511122	0.104777	0.139858	0.113211	0.0694312	0.0505101	0.422903	5.74362	5.31476	2.30538	0.422903	8	2.25638	2.25638	28394.3	5.52681	-0.216809	0.216809	0.0377477	11014@H01	1688.44	2178.76	3832.11	4405.74	3026.49	2765.17	1508.22	8989.34	28394.3	19404.9
11014@H02	PLEKHG2	64857	0.0766858	0.0459937	0.138105	0.319454	0.118445	0.0765016	0.0702422	0.154573	4.64032	4.13205	2.03274	0.319454	4	-0.640318	0.640318	26347.3	5.10463	0.464317	0.464317	0.100061	11014@H02	2270.6	1627.48	4193.99	8595.43	2644.53	2515.78	1763.28	2736.23	26347.3	23611.1
11014@H03	SCAP	22937	0.0227633	0.0263796	0.103911	0.0569272	0.0642606	0.0674612	0.0489014	0.609396	6.55851	4.39288	2.09592	0.609396	8	1.44149	1.44149	1989.96	6.47492	-0.0835877	0.0835877	0.0127449	11014@H03	62.4525	79.2324	259.46	137.429	137.092	166.642	118.624	1029.03	1989.96	960.932
11014@H04	RAD54B	25788	0.0121636	0.0126344	0.0168708	0.0143837	0.0390421	0.254285	0.630716	0.0199047	6.44075	1.27073	1.12727	0.630716	7	0.559252	0.559252	70.8179	5.97044	-0.470304	0.470304	0.0730201	11014@H04	1	1	1	1	2.5647	16.196	47.0572	1	70.8179	69.8179
11014@H05	DISP1	84976	0.0988737	0.062814	0.354999	0.307347	0.14404	0.0111021	0.0082989	0.0125256	3.464	1.67236	1.2932	0.354999	3	-0.463996	0.463996	112.329	4.52539	1.06139	1.06139	0.306407	11014@H05	13.0253	8.27362	37.8271	35.1995	15.0038	1	1	1	112.329	111.329
11014@H06	SETD5	55209	0.00123586	0.00155524	0.901639	0.00275436	0.0847062	0.00197366	0.00135266	0.00478279	3.20339	0.465688	0.682413	0.901639	3	-0.203385	0.203385	19787.7	4.99711	1.79372	1.79372	0.559946	11014@H06	23.313	29.8091	18341.1	45.3403	1238.85	31.4898	22.8062	54.9556	19787.7	19732.7
11014@H10	IPO13	9670	0.0678972	0.0980105	0.424271	0.294391	0.0390434	0.0241976	0.0182486	0.0339409	3.45396	1.97236	1.40441	0.424271	3	-0.453964	0.453964	186543	5.15124	1.69727	1.69727	0.491398	11014@H10	10900.5	22025.7	88891.5	48214.9	5227.26	4938.28	2738.33	3606.26	186543	182936
11014@H11	MED24	9862	0.0570447	0.0574501	0.249515	0.065532	0.0903038	0.0974017	0.0365554	0.346198	5.24401	5.79322	2.40691	0.346198	8	2.75599	2.75599	614.051	5.21521	-0.0288076	0.0288076	0.00549343	11014@H11	44.0048	47.0836	169.816	44.4084	54.2682	66.2752	25.1466	163.048	614.051	451.003
11015@A01	SLN	6588	0.0101975	0.00677983	0.019198	0.0414223	0.0341583	0.0139303	0.157039	0.717275	7.33889	1.96957	1.40341	0.717275	8	0.661115	0.661115	797921	6.10637	-1.23251	1.23251	0.167943	11015@A01	12513.8	9246.92	23348.7	42423.9	29241.3	23298.1	178184	479664	797921	318257
11015@A03	C1orf116	79098	0.145508	0.0170806	0.423622	0.0271302	0.0205599	0.0238512	0.0178289	0.324419	4.52512	6.9929	2.64441	0.423622	3	-1.52512	1.52512	46.8488	3.97042	-0.554697	0.554697	0.122582	11015@A03	8.94801	1	20.375	1.39882	1	1	1	12.127	46.8488	34.7218
11015@A04	STK4	6789	0.0799873	0.0794861	0.177659	0.219282	0.112692	0.0649384	0.0710824	0.194872	4.65871	4.91173	2.21624	0.219282	4	-0.65871	0.65871	1.89719e+06	4.50962	-0.149092	0.149092	0.0320028	11015@A04	160180	220164	405208	422538	183493	167365	122765	215475	1.89719e+06	1.68171e+06
11015@A06	MORN4	118812	0.0739327	0.0566546	0.181966	0.2801	0.19852	0.062541	0.0494475	0.0968382	4.34222	3.39999	1.8439	0.2801	4	-0.342223	0.342223	1.34113e+06	4.79303	0.450811	0.450811	0.10382	11015@A06	104876	103616	283110	365311	232595	115606	60579.9	75437.6	1.34113e+06	1.26569e+06
11015@A07	C5orf53	492311	0.0151675	0.00490664	0.0312909	1.25927e-06	0.058427	0.0349199	0.214042	0.641244	7.24876	2.01735	1.42034	0.641244	8	0.751235	0.751235	713077	3.84517	-3.40359	3.40359	0.469541	11015@A07	14949.3	5883.68	32344.2	1	46958.2	41432.8	177848	393660	713077	319417
11015@A08	RNU2-1	6066	0.0657745	0.0899791	0.116981	0.116187	0.249367	0.0549689	0.0350088	0.271734	5.057	5.08368	2.2547	0.271734	8	2.943	2.943	1486.96	5.44486	0.387854	0.387854	0.0766965	11015@A08	118.626	185.88	200.938	185.612	347.386	94.4257	55.4391	298.657	1486.96	1188.31
11015@A09	FDX1L	112812	0.179229	0.134735	0.229121	0.161792	0.114671	0.0531658	0.071039	0.0562485	3.62284	4.10553	2.02621	0.229121	3	-0.622836	0.622836	1.56969e+06	4.5879	0.965064	0.965064	0.266384	11015@A09	282461	266797	387700	248839	144781	96789.1	94730.6	47596.2	1.56969e+06	1.5221e+06
11015@A10	PCGF5	84333	0.0708111	0.0351294	0.145068	0.224429	0.121455	0.059589	0.111918	0.2316	5.07503	4.83988	2.19997	0.2316	8	2.92497	2.92497	960240	4.61945	-0.455577	0.455577	0.0897683	11015@A10	77370.6	49825.4	168121	225217	106379	81455.5	111463	140409	960240	819831
11015@A11	FAM86B1	85002	0.0299402	0.0294045	0.159844	0.261921	0.192533	0.0924425	0.077157	0.156758	4.92745	3.45161	1.85785	0.261921	4	-0.927446	0.927446	1.14345e+06	4.54814	-0.379305	0.379305	0.0769781	11015@A11	36346.8	47535.1	226132	310408	198811	134613	80814.4	108791	1.14345e+06	1.03466e+06
11015@A12	TIMM8B	26521	0.0145228	0.0122855	0.120636	0.199279	0.201982	0.12545	0.138792	0.187053	5.42869	3.20507	1.79027	0.201982	5	-0.428693	0.428693	2.64722e+06	5.28327	-0.145425	0.145425	0.0267883	11015@A12	38849	43316.2	386173	521173	460088	474071	372135	351414	2.64722e+06	2.29581e+06
11015@B02	PRM1	5619	0.00459663	0.0267597	0.0790979	0.192449	0.175409	0.114789	0.158308	0.248591	5.72787	3.27877	1.81074	0.248591	8	2.27213	2.27213	1.69404e+06	4.76769	-0.960176	0.960176	0.167632	11015@B02	8620.52	61996.4	170172	357305	284671	272709	279134	259430	1.69404e+06	1.43461e+06
11015@B03	HNMT	3176	0.0120484	0.0249464	0.160708	0.216868	0.198749	0.129184	0.176001	0.0814949	5.06435	2.83949	1.68508	0.216868	4	-1.06435	1.06435	969630	4.94654	-0.117811	0.117811	0.0232628	11015@B03	12013.7	28756.5	177153	206088	165979	166677	166751	46211.8	969630	923418
11015@B05	INPP4B	8821	0.00904458	0.0330214	0.133866	0.167276	0.234193	0.100961	0.102215	0.219422	5.39341	3.4745	1.864	0.234193	5	-0.393406	0.393406	1.02975e+06	5.98392	0.590513	0.590513	0.109488	11015@B05	9565.36	44600.3	182994	166419	216153	158192	108886	142943	1.02975e+06	886810
11015@B06	#N/A	#N/A	0.0110216	0.0121509	0.0322863	0.0259904	0.180863	0.140849	0.237124	0.359714	6.52314	2.44766	1.5645	0.359714	8	1.47686	1.47686	789646	6.08176	-0.441381	0.441381	0.0676639	11015@B06	9630.95	12996.6	30168.7	20309	133401	184804	205803	192533	789646	597113
11015@B07	C17orf101	79701	0.219035	0.0812892	0.248881	0.207905	0.145472	0.0526061	0.0440553	0.000755362	3.31731	2.84377	1.68635	0.248881	3	-0.317306	0.317306	438188	4.40528	1.08797	1.08797	0.327969	11015@B07	95914.7	43968.6	122570	86370.6	47064.5	26146.1	15969.4	184.247	438188	438004
11015@B08	C14orf128	84837	9.84293e-05	0.0203228	0.0365604	0.0560833	0.184237	0.202679	0.118782	0.381237	6.39339	2.55422	1.59819	0.381237	8	1.60661	1.60661	568629	6.93919	0.545805	0.545805	0.0853703	11015@B08	54.542	14182.2	21954.9	29075.4	91473.9	180523	68756.9	162608	568629	406021
11015@B10	TRNT1	51095	0.0157031	0.0145367	0.0141042	0.0326592	0.0480132	0.0577708	0.140766	0.676447	7.20135	2.33406	1.52776	0.676447	8	0.798647	0.798647	493122	5.8002	-1.40115	1.40115	0.194568	11015@B10	11204.5	11452.1	9119.41	19579.6	24270.4	45852.1	91924.5	279719	493122	213403
11015@B11	C9orf70	84850	0.169348	0.128374	0.246862	0.193534	0.0778549	0.0618549	0.025878	0.0962942	3.65272	4.26277	2.06465	0.246862	3	-0.65272	0.65272	1.06524e+06	4.64316	0.990438	0.990438	0.271151	11015@B11	184167	182671	264501	198624	67014.4	89603.8	21602.9	57059.7	1.06524e+06	1.00818e+06
11015@B12	USMG5	84833	0.0721725	0.00206382	0.214661	0.213115	0.101738	0.10567	0.040376	0.250203	4.99971	4.76409	2.18268	0.250203	8	3.00029	3.00029	427602	5.48827	0.488559	0.488559	0.0977174	11015@B12	35848.3	1043.66	112609	90704.7	40177.4	60118.9	16608.4	70491.2	427602	357110
11015@C01	0	0	0.100544	0.0549175	0.214111	0.170512	0.103449	0.104063	0.0607335	0.191672	4.63489	5.06864	2.25136	0.214111	3	-1.63489	1.63489	441017	3.70155	-0.933336	0.933336	0.201372	11015@C01	47166.9	35326.5	111717	76067	37542.7	58801.9	22929	51466	441017	389551
11015@C02	MT2A	4502	0.00806052	0.010849	0.0474479	0.105123	0.135146	0.13683	0.18262	0.373923	6.35903	2.90718	1.70504	0.373923	8	1.64097	1.64097	1.97424e+06	4.94736	-1.41166	1.41166	0.221994	11015@C02	18466.2	29959.5	109336	225870	262077	377874	413226	537427	1.97424e+06	1.43681e+06
11015@C03	MT1H	4496	0.00490989	0.0224912	0.0412566	0.0723762	0.108215	0.0938823	0.20185	0.455019	6.62064	2.88837	1.69952	0.455019	8	1.37936	1.37936	1.46768e+06	4.88809	-1.73254	1.73254	0.261688	11015@C03	8337.01	46347.7	78602.7	105789	152759	200166	334260	541420	1.46768e+06	926261
11015@C04	UCRC	29796	0.0603752	0.113046	0.105653	0.201613	0.0125268	0.0275111	0.142247	0.337028	5.32953	6.1288	2.47564	0.337028	8	2.67047	2.67047	371083	4.12474	-1.20479	1.20479	0.226059	11015@C04	24801.8	59875.9	54563.6	82566.5	3840.88	12924.8	49177.5	83331.6	371083	287751
11015@C05	URM1	81605	0.0637239	0.0813467	0.260661	0.292824	0.0894513	0.0270103	0.0503262	0.134657	4.21855	3.91674	1.97908	0.292824	4	-0.218553	0.218553	859658	4.19739	-0.0211616	0.0211616	0.00501632	11015@C05	55433	100684	250268	255347	62079	32551.2	38138.7	65157.4	859658	794501
11015@C06	RPL23AP82	284942	0.00665744	0.0096429	0.0103624	9.36296e-05	0.038102	0.0231709	0.272066	0.639905	7.41064	1.29424	1.13765	0.639905	8	0.58936	0.58936	766283	7.04227	-0.368373	0.368373	0.0497087	11015@C06	6847.23	10999.4	10168.3	76.0653	27630.4	27819.7	215906	466836	766283	299447
11015@C08	BCHE	590	0.0211731	0.0464415	0.192146	0.302976	0.193574	0.0829382	0.126108	0.0346437	4.5278	2.50449	1.58256	0.302976	4	-0.5278	0.5278	957159	4.98528	0.457475	0.457475	0.101037	11015@C08	19423.3	54462.5	215900	287717	153819	100037	107031	18769.4	957159	938390
11015@C09	MRPL33	9553	0.014343	3.97002e-06	0.0402058	0.0561711	0.02859	0.00673212	0.125517	0.728438	7.24911	2.45275	1.56613	0.728438	8	0.750889	0.750889	479109	5.29934	-1.94977	1.94977	0.268966	11015@C09	10609.8	2.49959	27924.1	34212.9	15305.8	6139.11	78853.7	306061	479109	173048
11015@C10	AGK	55750	0.0220128	0.0100195	0.0489478	0.0711438	0.0620156	0.129598	0.200033	0.45623	6.6112	3.14913	1.77458	0.45623	8	1.3888	1.3888	1.34913e+06	5.10805	-1.50315	1.50315	0.227364	11015@C10	37419	19452.9	88874.9	104877	86438.8	276069	326206	409788	1.34913e+06	939338
11015@C12	MGC16025	85009	0.0145492	0.0111635	0.0271295	0.103851	0.173826	0.168253	0.192436	0.308791	6.2297	2.75058	1.65849	0.308791	8	1.7703	1.7703	1.53524e+06	5.26998	-0.959725	0.959725	0.154056	11015@C12	25331	24967	49512.7	157902	250547	347320	326568	353091	1.53524e+06	1.18215e+06
11015@D01	POLR2L	5441	0.0285212	0.0257903	0.0439016	0.222795	0.214879	0.147699	0.133614	0.1828	5.46127	3.20143	1.78926	0.222795	4	-1.46127	1.46127	1.7633e+06	5.04767	-0.413599	0.413599	0.0757331	11015@D01	56062.3	61127.6	92531	411039	353279	357819	246536	184906	1.7633e+06	1.57839e+06
11015@D03	C14orf147	171546	0.0424032	0.0848847	0.184309	0.219846	0.224243	0.0880757	0.064511	0.0917277	4.47955	3.30029	1.81667	0.224243	5	0.520449	0.520449	934538	5.03011	0.550561	0.550561	0.122906	11015@D03	39710.9	99739.2	206942	207878	173637	103613	54319.4	48698.1	934538	885840
11015@D04	C5orf13	9315	0.0785728	0.074097	0.148973	0.241586	0.149403	0.0709321	0.0973617	0.139074	4.60676	4.31893	2.0782	0.241586	4	-0.606763	0.606763	435352	4.52128	-0.0854815	0.0854815	0.0185557	11015@D04	37221.2	42119.9	77131.7	109809	55510.6	38595.7	37265.7	37698.1	435352	397653
11015@D05	RAB7B	338382	0.0822245	0.0795519	0.218289	0.265165	0.0691225	0.0499098	0.041887	0.19385	4.44594	4.825	2.19659	0.265165	4	-0.445935	0.445935	806714	3.54941	-0.896529	0.896529	0.201651	11015@D05	71994.7	93304.4	223328	194602	46978.8	52264.6	28764.3	95477.6	806714	711237
11015@D06	RPS28	6234	0.0274886	0.00529337	0.0886387	0.0753143	0.395974	0.00741812	0.00557398	0.394299	5.82304	3.81834	1.95406	0.395974	5	-0.823037	0.823037	145.195	5.56972	-0.25332	0.25332	0.043503	11015@D06	5.40403	1	14.4655	12.9055	61.6053	1	1	47.8151	145.195	97.3803
11015@D07	ATP5I	521	0.00886223	0.000475744	0.0730131	0.0116936	0.136715	0.141077	0.229855	0.398309	6.60112	2.53152	1.59108	0.398309	8	1.39888	1.39888	851730	5.51952	-1.0816	1.0816	0.163851	11015@D07	8833.29	463.147	77484.2	9632.35	103531	176562	205377	269847	851730	581883
11015@D08	MDM1	56890	1.74964e-05	2.26313e-05	0.00582161	0.127357	0.0928327	0.0796735	0.261339	0.432936	6.76202	2.06786	1.43801	0.432936	8	1.23798	1.23798	1.04459e+06	6.84096	0.0789374	0.0789374	0.0116736	11015@D08	20.6097	28.8517	7002.43	144609	95839.4	127710	277088	392289	1.04459e+06	652298
11015@D11	GNG12	55970	0.000179267	0.067722	4.79805e-05	0.170161	0.0768803	0.206943	0.0928867	0.38518	6.17412	3.44928	1.85722	0.38518	8	1.82588	1.82588	174846	6.04118	-0.132938	0.132938	0.0215316	11015@D11	35.2583	16630.4	7.35468	31292.1	11908.1	51190.6	16210.1	47571.7	174846	127274
11015@D12	C5orf46	389336	0.0181992	0.00545397	0.105446	0.170388	0.14983	0.0872462	0.0778197	0.385617	5.9293	3.93793	1.98442	0.385617	8	2.0707	2.0707	883055	6.87525	0.945952	0.945952	0.159539	11015@D12	18970.5	6673.08	128886	164694	119477	117877	78841	247636	883055	635419
11015@E02	UBL5	59286	0.0112692	0.0151365	0.104055	0.21689	0.205575	0.149704	0.11614	0.181229	5.41019	3.02672	1.73975	0.21689	4	-1.41019	1.41019	1.02194e+06	5.08531	-0.324875	0.324875	0.0600488	11015@E02	12430.2	19007.4	122016	224629	189006	219368	122420	113068	1.02194e+06	908877
11015@E03	FAM60A	58516	0.0445246	0.0479695	0.161753	0.220162	0.166656	0.102637	0.0716926	0.184605	4.93416	4.05781	2.0144	0.220162	4	-0.934163	0.934163	1.34597e+06	5.03865	0.10449	0.10449	0.0211768	11015@E03	63150.6	92000.7	256055	311819	198214	178633	97223.2	148873	1.34597e+06	1.19709e+06
11015@E04	COL4A6	1288	0.0135433	3.04267e-05	0.0451622	4.31869e-05	0.00192084	0.0417285	0.0829313	0.81464	7.50688	1.81843	1.34849	0.81464	8	0.49312	0.49312	582053	6.99123	-0.515645	0.515645	0.0686897	11015@E04	12229.6	26.7863	44494.1	32.2235	1302.67	46634.9	70619.7	406713	582053	175340
11015@E06	ATG12	9140	0.034045	0.0758245	0.184372	0.275395	0.146448	0.0965582	0.0701838	0.117174	4.58065	3.49603	1.86977	0.275395	4	-0.580654	0.580654	1.25619e+06	4.84422	0.263562	0.263562	0.0575381	11015@E06	44954.1	131714	244398	339705	159662	166394	82550.4	86814.9	1.25619e+06	1.16938e+06
11015@E08	PRICKLE4	29964	0.00035993	0.0106689	0.130589	0.154008	0.18651	0.128478	0.198223	0.191162	5.64978	2.99776	1.7314	0.198223	7	1.35022	1.35022	668852	4.1519	-1.49788	1.49788	0.265122	11015@E08	268.622	9176.82	109489	105154	116095	121440	121853	85375.2	668852	583476
11015@E09	GNG3	2785	0.0830007	0.0688392	0.0828182	0.221001	0.222174	0.136294	0.0644256	0.121447	4.70433	3.89944	1.9747	0.222174	5	0.295671	0.295671	462755	5.40911	0.704779	0.704779	0.149815	11015@E09	42720.6	41745	43072.3	98587.8	90468.3	82972.1	28039	35149.4	462755	427605
11015@E10	C6orf48	50854	0.170248	0.142443	0.252112	0.271691	0.0286661	0.0760391	0.0215937	0.0372074	3.34661	3.04969	1.74633	0.271691	4	0.653386	0.653386	1.06207e+06	3.46656	0.119942	0.119942	0.0358398	11015@E10	176753	219264	297197	219770	22208.9	89358.3	16955	20568	1.06207e+06	1.04151e+06
11015@E11	CLEC7A	64581	0.0156987	0.027549	0.141905	0.196458	0.144349	0.107985	0.108164	0.257891	5.47228	3.90181	1.9753	0.257891	8	2.52772	2.52772	1.52306e+06	5.11817	-0.35411	0.35411	0.0647098	11015@E11	26396.9	61217.9	251681	326057	205494	237683	171730	242804	1.52306e+06	1.28026e+06
11015@E12	HIST1H2BJ	8970	0.118274	0.118701	0.152489	0.142725	0.117925	0.0572005	0.0685259	0.224159	4.58983	5.89387	2.42773	0.224159	8	3.41017	3.41017	2.52279e+06	5.01766	0.427834	0.427834	0.0932136	11015@E12	315254	398299	438185	359533	254763	206781	166955	383021	2.52279e+06	2.13977e+06
11015@F01	LZIC	84328	0.057878	0.0448543	0.137699	0.222692	0.0891964	0.0604547	0.0955656	0.29166	5.2624	5.10203	2.25877	0.29166	8	2.7376	2.7376	681606	4.94527	-0.317126	0.317126	0.0602627	11015@F01	47233.5	42051.4	121801	155048	57889	55549.2	68838.3	133197	681606	548410
11015@F02	ROMO1	140823	2.60057e-06	9.70076e-06	0.000115356	0.112946	0.176673	0.0509031	0.219534	0.439816	6.6962	2.12381	1.45733	0.439816	8	1.3038	1.3038	314145	4.64821	-2.048	2.048	0.305845	11015@F02	1	3.68101	35.5764	46353.1	61183.5	24001.8	73666.3	108900	314145	205245
11015@F03	STAG3L2	442582	0.243664	0.147531	0.175131	0.134581	0.0592281	0.0628332	0.0663923	0.110639	3.62545	5.49626	2.34441	0.243664	1	-2.62545	2.62545	2.3984e+06	4.60601	0.98056	0.98056	0.270466	11015@F03	567368	504265	465872	304920	110667	168847	136259	140205	2.3984e+06	2.2582e+06
11015@F04	NNAT	4826	0.0631668	0.209452	0.143272	0.0145002	0.0153759	0.0172544	0.0133335	0.523645	5.43279	8.07941	2.84243	0.523645	8	2.56721	2.56721	61.8939	6.07124	0.638449	0.638449	0.117518	11015@F04	5.16463	17.4323	8.98517	1	1	1	1	26.3118	61.8939	35.5821
11015@F05	C6orf115	58527	0.010829	2.11446e-05	3.16822e-05	3.74819e-05	0.0340263	0.0502848	0.27804	0.626729	7.44307	1.00802	1.004	0.626729	8	0.556927	0.556927	318832	2.5678	-4.87528	4.87528	0.655009	11015@F05	4574.31	9.02829	10.3843	13.6853	11490.9	25264.6	106524	170945	318832	147887
11015@F06	NUPR1	26471	0.129677	0.0857677	0.0980224	0.0293506	0.0314679	0.0334208	0.142276	0.450017	5.66662	7.47649	2.73432	0.450017	8	2.33338	2.33338	30.7481	6.30068	0.634059	0.634059	0.111894	11015@F06	5.1923	3.43263	2.90125	1	1	1	5.17026	11.0517	30.7481	19.6964
11015@F07	N/A	84841	1.79786e-05	0.00399486	0.6846	2.12601e-05	0.0676558	2.60771e-05	0.243308	0.000375384	4.10649	2.95294	1.71841	0.6846	3	-1.10649	1.10649	58898.2	3.63957	-0.466925	0.466925	0.113704	11015@F07	1	247.601	43447	1	2995.22	1	12192.5	12.8576	58898.2	58885.3
11015@F08	UQCRQ	27089	0.0201852	0.0233076	0.0446594	0.0296816	0.0645918	0.0338235	0.00114816	0.782603	7.11426	3.35278	1.83106	0.782603	8	0.885737	0.885737	649.071	4.66306	-2.45121	2.45121	0.344548	11015@F08	19.3812	23.4196	39.8422	25.0317	48.8691	25.3934	1	466.134	649.071	182.937
11015@F09	DPH3	285381	0.00566456	0.000238776	0.020453	0.0259755	0.0292259	0.0860889	0.207684	0.624669	7.28521	1.51724	1.23176	0.624669	8	0.714791	0.714791	408057	5.13917	-2.14604	2.14604	0.294575	11015@F09	3067.55	144.155	11494.1	12714.1	12459.1	59462.4	97344.8	211371	408057	196686
11015@F10	SRP9	6726	0.110904	0.106092	0.214526	0.212549	0.126088	0.0742837	0.0595234	0.0960345	4.07794	4.12644	2.03136	0.214526	3	-1.07794	1.07794	2.26346e+06	4.32526	0.247314	0.247314	0.0606469	11015@F10	254863	349873	521964	468081	234347	193421	121156	119758	2.26346e+06	2.14371e+06
11015@F11	NF2	4771	0.0401319	0.00560162	0.0056867	0.376006	0.0918281	0.137536	0.135238	0.207972	5.46722	3.42322	1.8502	0.376006	4	-1.46722	1.46722	128388	5.01231	-0.454904	0.454904	0.0832058	11015@F11	5891.68	966.903	800.828	50580.8	10093.3	25196.7	16661	18196.3	128388	110191
11015@F12	BET1	10282	0.0329359	0.0941949	0.196864	0.306742	0.111907	0.0658751	0.0167206	0.174761	4.5088	3.93326	1.98324	0.306742	4	-0.508801	0.508801	386676	4.7426	0.233804	0.233804	0.0518549	11015@F12	13698.5	46061.1	97654.6	117136	36606	29069.6	5746.3	40703.4	386676	345972
11015@G01	RPS27L	51065	0.0305415	2.11095e-06	0.0921557	0.255725	0.195914	0.143932	0.153174	0.128556	5.27374	2.95173	1.71806	0.255725	4	-1.27374	1.27374	497001	6.29675	1.02301	1.02301	0.193982	11015@G01	15943.9	1	51755.2	123769	89021.9	96853.9	72014.4	47641.9	497001	449359
11015@G02	SECISBP2	79048	0.0417577	0.0165225	0.152937	0.112394	0.0712995	0.0355017	0.113218	0.456369	5.99618	5.1443	2.2681	0.456369	8	2.00382	2.00382	535864	4.78915	-1.20703	1.20703	0.2013	11015@G02	29471.6	13362.5	110402	74858.2	40272.5	28830.4	65507	173160	535864	362704
11015@G03	MGC16121	84848	0.000122555	0.0179155	0.112205	0.064997	0.340441	0.169705	0.185632	0.108982	5.52427	2.29523	1.515	0.340441	5	-0.524269	0.524269	649680	5.02868	-0.495592	0.495592	0.0897119	11015@G03	78.7796	14528.5	85682	39310.4	204818	156335	105012	43914.9	649680	605765
11015@G05	C20orf24	55969	0.066542	0.0806915	0.128789	0.0576815	0.0393021	0.184768	0.0642599	0.377966	5.62368	5.81825	2.41211	0.377966	8	2.37632	2.37632	7864.06	5.8425	0.218816	0.218816	0.0389098	11015@G05	608.436	868.943	1189.07	469.738	274.335	1842.37	508.685	2102.48	7864.06	5761.58
11015@G06	FXYD3	5349	0.0278472	0.00168537	0.11106	0.146321	0.271507	0.138745	0.138935	0.163899	5.42343	3.04158	1.74401	0.271507	5	-0.423427	0.423427	766149	5.15114	-0.272286	0.272286	0.0502056	11015@G06	22630.1	1474.17	104456	118563	188363	145589	104872	80201.9	766149	685947
11015@G07	TMEM216	51259	0.112264	0.0894371	0.254001	0.319433	0.106209	0.0577966	0.0231231	0.0377358	3.67245	2.66411	1.63221	0.319433	4	0.327551	0.327551	861583	4.78665	1.1142	1.1142	0.303395	11015@G07	101329	102394	264822	221421	76740.7	59535.3	16823.8	18517.7	861583	843066
11015@G09	LYRM2	57226	0.0264576	0.00586459	0.0625303	0.0909	4.39849e-05	2.47367e-06	0.120998	0.693203	6.98222	3.61074	1.90019	0.693203	8	1.01778	1.01778	455512	5.62547	-1.35675	1.35675	0.194315	11015@G09	16354.4	4123.47	40923.9	56784.1	20.5492	1	73295.7	264009	455512	191503
11015@G11	BANF1	8815	0.0200196	0.00822969	0.0956059	0.0637291	0.0309396	0.117262	0.231378	0.432836	6.51882	3.47202	1.86334	0.432836	8	1.48118	1.48118	749527	3.00477	-3.51404	3.51404	0.539062	11015@G11	18898.9	8493.58	95705.6	50906.2	21091	145750	173587	235095	749527	514432
11015@H01	ARHGEF18	23370	0.0803004	0.0667673	0.0948914	0.218162	0.12657	0.0843017	2.66879e-05	0.328981	5.14185	5.50856	2.34703	0.328981	8	2.85815	2.85815	492908	3.24187	-1.89998	1.89998	0.369513	11015@H01	47093.6	46616.9	66178.6	111112	51705.4	58566.3	12.5819	111623	492908	381285
11015@H02	HMGN2	3151	9.12861e-05	0.0221494	0.00466461	0.087449	0.0128529	0.0541199	0.149137	0.669536	7.19741	2.15479	1.46792	0.669536	8	0.80259	0.80259	767964	7.13537	-0.0620446	0.0620446	0.0086204	11015@H02	86.1965	26899.1	4571.09	78006.1	9458.28	66804.6	122674	459464	767964	308500
11015@H03	LSM5	23658	0.0361587	0.0544195	0.0145955	0.0987905	0.0946655	0.147553	0.205394	0.348424	6.16774	3.96682	1.99169	0.348424	8	1.83226	1.83226	793961	5.30547	-0.862271	0.862271	0.139803	11015@H03	33262.1	58627.7	12626.3	76916.4	66451.4	164263	165005	216809	793961	577152
11015@H04	ZNF626	199777	0.0345036	0.0778503	0.18708	0.201524	0.164139	0.0399814	0.0574018	0.237519	4.92009	4.60343	2.14556	0.237519	8	3.07991	3.07991	729005	5.07833	0.158233	0.158233	0.0321607	11015@H04	27416.6	75286.4	175380	152593	104356	45433.8	40499.3	108039	729005	620966
11015@H06	ING3	54556	0.179584	0.135973	0.244533	0.210236	0.0813954	0.0733001	0.0198055	0.0551729	3.45287	3.54095	1.88174	0.244533	3	-0.452872	0.452872	1.44055e+06	4.15687	0.703996	0.703996	0.203887	11015@H06	254771	261208	366887	275170	89955.8	129086	22053.7	41414.5	1.44055e+06	1.39913e+06
11015@H07	DGUOK	1716	0.000848911	0.000651642	0.00192316	0.281346	0.001471	0.00129774	0.000796374	0.711665	6.84734	3.30528	1.81804	0.711665	8	1.15266	1.15266	151384	6.36185	-0.485495	0.485495	0.0709027	11015@H07	178.038	154.585	380.12	55915	237.886	264.797	146.326	94107.3	151384	57276.8
11015@H09	GPR108	56927	0.0401158	0.0395004	0.0814694	0.301641	0.223712	0.0927574	0.0931925	0.127612	4.91843	3.23225	1.79785	0.301641	4	-0.918433	0.918433	662990	5.36068	0.442249	0.442249	0.0899166	11015@H09	27886.6	34170	62600.6	211660	134368	82369.5	58799.1	51136.5	662990	611854
11015@H11	CXCL11	6373	0.0291631	0.514581	0.00350373	0.0482921	0.393659	0.00266209	0.00153625	0.00660281	3.30985	2.37176	1.54005	0.514581	2	-1.30985	1.30985	14252.7	2.72898	-0.580866	0.580866	0.175496	11015@H11	385.765	9317.07	34.2948	570.813	3852.1	25.6051	17.0588	49.9574	14252.7	14202.7
11016@A01	C1orf97	84791	8.16284e-06	0.0761641	0.165489	0.374635	0.0980189	0.0803728	0.0644586	0.140854	4.69771	3.23671	1.79909	0.374635	4	-0.697714	0.697714	120183	4.71586	0.0181485	0.0181485	0.00386327	11016@A01	1	12002.9	22038.6	47169.6	9938.42	11111.9	7086.86	10833.6	120183	109349
11016@A03	TMUB2	79089	0.106777	0.00850548	0.521146	0.00825577	0.174764	0.150136	0.0123046	0.0181108	3.72591	2.61686	1.61767	0.521146	3	-0.725906	0.725906	45404.7	5.71996	1.99406	1.99406	0.535188	11016@A03	4812.67	431.838	25276.6	322.553	5991.62	7603.95	476.789	488.695	45404.7	44916
11016@A04	FXYD6	53826	5.84753e-05	0.000219592	0.171265	0.146256	0.140519	0.396833	6.78365e-05	0.144781	5.34163	2.41765	1.55488	0.396833	6	0.658366	0.658366	237137	4.12908	-1.21256	1.21256	0.227001	11016@A04	12.4792	50.6878	45358.5	29561.4	23936.2	118742	13.1031	19463	237137	217674
11016@A05	HMGA1	3159	0.0177092	0.00955746	0.0530177	0.129518	0.118391	0.0694215	0.1057	0.496685	6.43582	3.61178	1.90047	0.496685	8	1.56418	1.56418	803463	4.41697	-2.01885	2.01885	0.313689	11016@A05	19388.8	11876.2	61609.6	116307	98727.2	92888.6	106282	296383	803463	507080
11016@A06	PLGLB2	5342	9.09947e-06	9.45173e-06	0.000440328	1.07603e-05	0.000158181	0.0515168	0.0817521	0.866103	7.81237	0.266006	0.515758	0.866103	8	0.187625	0.187625	74591.8	3.08937	-4.72301	4.72301	0.604555	11016@A06	1	1	50.675	1	13.8409	5795.37	8126.29	60602.6	74591.8	13989.2
11016@A07	hCG_1811732	151534	0.0337163	0.0513658	0.162656	0.00236687	0.470471	0.221651	0.0493466	0.00842639	4.72898	2.07617	1.44089	0.470471	5	0.271019	0.271019	129457	5.02367	0.294689	0.294689	0.0623156	11016@A07	4532.05	8506.47	23710.4	277.108	49410.6	36666.7	5676.4	677.244	129457	128780
11016@A08	TIMM8A	1678	0.129075	0.226222	0.28916	0.22196	0.0604659	0.0313725	0.0412079	0.000535825	3.12015	2.14699	1.46526	0.28916	3	-0.120147	0.120147	542546	4.98253	1.86239	1.86239	0.596891	11016@A08	67099.3	144689	160397	111580	24439.9	16770.8	17418.5	151.473	542546	542394
11016@A09	SPANXE	171489	0.15426	0.115848	0.223937	0.243	0.0504938	0.0318038	0.0496491	0.131008	3.86867	4.7791	2.18612	0.243	4	0.131332	0.131332	917190	2.81115	-1.05752	1.05752	0.273355	11016@A09	147599	154188	227136	208430	35086.2	41264.9	35986.7	67498.8	917190	849691
11016@A10	FGF7	2252	0.00718265	2.4526e-06	0.073906	0.0749826	0.00887101	2.81324e-06	0.125412	0.709641	7.12822	2.84466	1.68661	0.709641	8	0.871784	0.871784	313400	6.67593	-0.452284	0.452284	0.0634498	11016@A10	3144.13	1	34955.2	30077.7	2988.37	1	47886.2	194346	313400	119054
11016@A11	S100A10	6281	0.0809522	0.00893674	0.673182	6.11182e-05	6.46212e-05	0.235411	0.00130797	8.45777e-05	3.54124	2.18187	1.47712	0.673182	3	-0.541237	0.541237	20184.4	1.04246	-2.49877	2.49877	0.705622	11016@A11	1509.1	186.223	13992	1	1	4470.96	23.1647	1	20184.4	20183.4
11016@A12	CSTA	1475	0.000200068	6.9055e-05	0.000216423	0.000217813	8.31215e-05	9.60301e-05	0.999009	0.000108791	6.99678	0.0148789	0.121979	0.999009	7	0.0032183	0.0032183	13549.9	5.49326	-1.50353	1.50353	0.214888	11016@A12	3.02006	1	2.41131	2.81678	1	1	13537.7	1	13549.9	13548.9
11016@B01	CXCL10	3627	0.000105734	0.000109738	0.24315	0.000123991	0.756073	0.000148589	0.000114902	0.000173344	4.51372	0.741106	0.860875	0.756073	5	0.486279	0.486279	7848.44	4.46329	-0.0504358	0.0504358	0.0111739	11016@B01	1	1	2161.89	1	5680.55	1	1	1	7848.44	7847.44
11016@B04	S100A13	6284	1.79156e-05	0.000343591	0.000855831	0.000632907	7.01107e-05	2.59857e-05	0.000296611	0.997757	7.99044	0.0457096	0.213798	0.997757	8	0.00955665	0.00955665	35647.5	7.73435	-0.256095	0.256095	0.0320502	11016@B04	1	19.6806	38.5302	30.967	3.11987	1	15.1696	35538	35647.5	109.467
11016@B05	DPY30	84661	0.00405436	0.0257201	1.69238e-05	0.205541	0.173107	0.233868	0.00604553	0.351647	6.00195	2.92093	1.70907	0.351647	8	1.99805	1.99805	241148	6.39932	0.39737	0.39737	0.0662069	11016@B05	1108.46	8187.53	3.43937	52495.7	36881.7	81218.8	1453.13	59799	241148	181349
11016@B06	ATP6AP2	10159	8.95111e-05	0.00157413	0.00508642	0.00156378	0.970878	0.000129831	0.000137585	0.0205404	5.04521	0.221009	0.470116	0.970878	5	-0.0452092	0.0452092	8919	5.01106	-0.0341463	0.0341463	0.00676806	11016@B06	1	18.6884	49.7899	15.3695	8688.86	1	1.41645	142.878	8919	8776.12
11016@B07	NRP2	8828	0.00445825	6.54468e-05	0.000281974	0.0796649	0.0053904	0.0291208	0.120672	0.760347	7.45325	1.48923	1.22034	0.760347	8	0.546754	0.546754	144856	6.65428	-0.798967	0.798967	0.107197	11016@B07	922.379	13.9	48.6354	15114.4	866.447	6459.56	22791.2	98639.1	144856	46216.5
11016@B08	APOA2	336	0.0144733	0.000743418	4.48429e-06	4.65913e-05	2.8347e-05	0.0841323	0.091716	0.808856	7.63395	1.03132	1.01554	0.808856	8	0.366048	0.366048	229242	7.14404	-0.489914	0.489914	0.0641757	11016@B08	4686.64	252.397	1	12.5941	6.98607	33425.1	26721.4	164136	229242	65106.1
11016@B09	C8orf40	114926	1.20371e-05	0.00147678	0.175235	0.514964	0.260628	0.0476164	4.87107e-06	6.35005e-05	4.17791	0.601754	0.775728	0.514964	4	-0.177905	0.177905	229985	2.49371	-1.6842	1.6842	0.40312	11016@B09	2.69102	461.398	43846.7	127056	46561.9	12046.3	1	8.71262	229985	229976
11016@B11	BARX1	56033	0.102542	0.187667	0.25113	0.210549	0.140061	0.0318087	0.0741582	0.00208419	3.5004	2.64314	1.62577	0.25113	3	-0.500399	0.500399	394094	4.66796	1.16756	1.16756	0.333551	11016@B11	34314.7	92034.1	107376	80312.7	43514.7	12840.6	23252.7	448.778	394094	393645
11016@C01	CRIPT	9419	0.000100936	0.00167641	0.000140549	0.000119828	0.00593481	0.248028	0.000109867	0.743889	7.47408	0.839775	0.916392	0.743889	8	0.525918	0.525918	7144.99	5.01812	-2.45596	2.45596	0.328597	11016@C01	1	16.922	1	1	46.6367	2470.92	1	4606.51	7144.99	2538.48
11016@C03	PSENEN	55851	0.00217816	0.00393261	0.00525259	0.00518628	0.00546894	0.00458628	0.103459	0.869936	7.78511	0.587446	0.76645	0.869936	8	0.214889	0.214889	45471.7	6.61807	-1.16704	1.16704	0.149906	11016@C03	149.901	314.47	351.895	317.918	290.229	329.902	6213.1	37504.3	45471.7	7967.42
11016@C04	PHLDB1	23187	0.124683	0.126674	0.304961	0.121521	0.139976	0.133702	0.0473916	0.00109076	3.62156	2.90935	1.70568	0.304961	3	-0.621558	0.621558	403034	4.3343	0.712738	0.712738	0.196804	11016@C04	46483.2	63346.9	136539	39109.5	41747.3	61427.1	14155.1	225.601	403034	402808
11016@C05	EPAS1	2034	0.00153462	0.0204888	0.14396	0.00566624	0.00289335	0.0612525	0.00174239	0.762463	6.99093	3.75702	1.9383	0.762463	8	1.00907	1.00907	48550.3	2.60577	-4.38516	4.38516	0.627264	11016@C05	99.9407	1815.47	10326.4	326.851	146.038	4552.98	100.086	31182.5	48550.3	17367.8
11016@C06	RPL5	6125	0.950332	0.00657873	0.00738773	0.00499261	0.0139394	0.00546427	0.00315543	0.00815006	1.19539	0.915469	0.956802	0.950332	1	-0.195394	0.195394	6665.27	5.07161	3.87621	3.87621	3.24262	11016@C06	6399.87	45.3734	40.3031	27.9208	71.463	29.1569	18.6235	32.5626	6665.27	6632.71
11016@C08	MRP63	78988	0.0863085	0.00759112	2.79443e-05	4.6688e-05	4.96525e-06	3.94167e-05	0.113901	0.792081	7.23597	4.03421	2.00853	0.792081	8	0.764027	0.764027	181759	2.19834	-5.03763	5.03763	0.696193	11016@C08	23334.8	2637.56	5.49981	10.2491	1	7.8893	25880.3	129882	181759	51877.3
11016@C09	PTMS	5763	0.130397	0.0726081	0.27718	0.155422	0.0187998	0.00381645	0.096124	0.245653	4.48383	6.33673	2.51729	0.27718	3	-1.48383	1.48383	155508	6.30519	1.82136	1.82136	0.406206	11016@C09	22171.4	15092.3	52633.2	23533.6	2367.47	792.425	14093.5	24824.1	155508	130684
11016@C11	LSM3	27258	0.0223797	0.000519435	0.07695	0.201244	0.225874	0.168543	0.11106	0.19343	5.52473	2.9501	1.71759	0.225874	5	-0.524731	0.524731	657519	4.60086	-0.923871	0.923871	0.167225	11016@C11	16750.7	388.552	60394.1	131928	140769	157185	67030.9	83073	657519	574446
11016@C12	PAGE4	9506	0.0156774	1.01893e-05	0.000181897	3.88765e-05	0.000101114	0.000516508	0.10432	0.879154	7.78348	0.834141	0.913313	0.879154	8	0.216524	0.216524	231405	7.06187	-0.72161	0.72161	0.0927105	11016@C12	5500.26	3.48126	49.4184	11.1968	26.9485	161.557	32509.8	193142	231405	38262.7
11016@D01	TMEM85	51234	0.0269612	0.404858	0.0373951	0.384619	0.0337095	0.0391058	0.0292318	0.0441198	3.4481	2.75402	1.65952	0.404858	2	-1.4481	1.4481	33.6278	4.72887	1.28077	1.28077	0.371442	11016@D01	1	15.3272	1	12.3006	1	1	1	1	33.6278	32.6278
11016@D02	AIF1L	83543	0.0746593	0.130632	0.410336	0.198928	0.0271672	0.158262	5.72446e-06	8.63998e-06	3.44817	1.96068	1.40024	0.410336	3	-0.448165	0.448165	219300	1.9637	-1.48446	1.48446	0.430508	11016@D02	15912.1	32131.5	90720.7	36158.1	4092.68	40283.2	1	1	219300	219299
11016@D03	DDA1	79016	0.116656	0.00096138	0.364634	0.00166848	0.376804	0.134083	0.000581251	0.00461138	3.94863	2.4079	1.55174	0.376804	5	1.05137	1.05137	61015.6	4.74892	0.800287	0.800287	0.202674	11016@D03	7486.29	65.6991	25298.3	91.5418	18470.8	9394.86	32.2295	175.841	61015.6	60839.7
11016@D04	MGP	4256	0.0620518	0.0410422	0.0545703	0.0640209	0.230793	0.247584	0.0774794	0.222458	5.52542	3.92807	1.98194	0.247584	6	0.474578	0.474578	179.077	4.65589	-0.869531	0.869531	0.157369	11016@D04	13.8983	9.78418	10.08	12.4047	40.4742	46.4648	15.5612	30.4099	179.077	148.667
11016@D05	ATP5L	10632	3.47801e-05	0.000821156	0.035877	0.000113145	0.132089	0.0478621	4.63776e-06	0.783198	7.323	1.85192	1.36085	0.783198	8	0.677004	0.677004	167292	6.87313	-0.449862	0.449862	0.0614314	11016@D05	8.20821	213.023	8937.72	23.3226	24930.1	13311	1	119867	167292	47424.4
11016@D06	HIST1H4I	8294	0.0144966	0.00227066	0.0381888	0.0652239	0.0673427	0.0467172	0.0980639	0.667696	7.03953	2.7589	1.66099	0.667696	8	0.960466	0.960466	768547	5.48352	-1.55602	1.55602	0.22104	11016@D06	16197.8	2751.68	44055.8	63646.3	58052.4	62009.7	103292	418541	768547	350006
11016@D07	MRPS36	92259	0.00016453	0.0001709	0.000228203	0.000193929	0.00374122	0.0270226	0.904369	0.06411	7.02627	0.121	0.34785	0.904369	7	-0.0262686	0.0262686	5378.5	4.73787	-2.2884	2.2884	0.325692	11016@D07	1	1	1	1	18.1361	139.272	4975.84	241.251	5378.5	5137.25
11016@D08	PNPLA3	80339	0.00118772	0.0096856	0.00255258	0.321992	0.0628195	0.141907	0.126472	0.333383	6.0341	3.01727	1.73703	0.333383	8	1.9659	1.9659	132612	6.04888	0.0147864	0.0147864	0.00245048	11016@D08	181.096	1796.08	380.3	46393.1	7412.54	27948.9	16811	31688.8	132612	100923
11016@D09	S100A11	6282	0.000102797	0.0151878	0.0148899	0.0774686	0.0626995	0.031925	0.132415	0.665311	7.13947	2.24744	1.49915	0.665311	8	0.860534	0.860534	287585	6.35013	-0.789331	0.789331	0.110559	11016@D09	40.3039	7256.31	5852.42	28403	19385.2	14705.5	45973.9	165968	287585	121617
11016@D10	CYCS	54205	0.131456	0.221539	0.080124	0.205214	0.208582	0.0690528	0.0840151	1.6957e-05	3.68123	3.28897	1.81355	0.221539	2	-1.68123	1.68123	98911.7	3.53589	-0.14534	0.14534	0.0394815	11016@D10	13288	27692.2	8773.86	18504.1	16164.1	7220.41	7268.1	1	98911.7	98910.7
11016@D11	C10orf32	119032	0.101175	0.13672	0.0880416	0.0296785	0.441474	0.0373839	4.99425e-06	0.165522	4.51334	4.52139	2.12636	0.441474	5	0.486662	0.486662	198539	1.90738	-2.60596	2.60596	0.57739	11016@D11	24462.3	38699	20427.3	5934.31	77310.7	9018.59	1	22685.4	198539	175853
11016@D12	STAU2	27067	0.429201	0.565159	0.00157742	0.00263793	0.000793492	0.00035758	0.000149457	0.000124746	1.58296	0.288497	0.537119	0.565159	2	0.417041	0.417041	15105.8	3.32858	1.74563	1.74563	1.10276	11016@D12	5894.05	9150.85	16.268	30.074	8.31545	3.4074	1.8073	1.00482	15105.8	15104.8
11016@E01	NDUFS5	4725	0.226765	0.0215829	0.0207286	0.0220218	0.42211	0.243047	0.00531114	0.0384335	4.33368	4.09364	2.02327	0.42211	5	0.666318	0.666318	37193.9	1.90876	-2.42492	2.42492	0.559552	11016@E01	9486.22	998.921	794.201	756.991	12561	11521.8	177.603	897.208	37193.9	36296.7
11016@E02	C8orf4	56892	1.27824e-05	1.32773e-05	0.23438	0.317854	0.0810312	0.0567942	0.105418	0.204496	5.09441	3.56572	1.88831	0.317854	4	-1.09441	1.09441	73019.7	6.04402	0.949604	0.949604	0.186401	11016@E02	1	1	20576.4	23607.4	5100.91	6092.31	7555.7	10085	73019.7	62934.7
11016@E03	N/A	128578	0.071194	0.161458	0.152907	0.315946	0.0381641	0.0422389	4.84775e-06	0.218088	4.3056	5.04266	2.24559	0.315946	4	-0.305604	0.305604	224843	2.21637	-2.08923	2.08923	0.485235	11016@E03	17952.1	47817.6	37754.3	73031	6801.34	10482.2	1	31003.3	224843	193840
11016@E04	CXCL3	2921	0.117529	0.0632088	0.232324	0.103707	0.0667994	0.0599801	0.120956	0.235497	4.78029	6.09734	2.46928	0.235497	8	3.21971	3.21971	50559.2	4.92617	0.14588	0.14588	0.030517	11016@E04	6121.82	4467.01	14178.5	5260.29	2853.23	3848.14	5815.3	8014.87	50559.2	42544.3
11016@E05	ATP5J	522	0.00773608	5.46997e-05	0.0482056	0.040192	4.18614e-05	2.44001e-06	0.0980822	0.805685	7.44551	2.02026	1.42136	0.805685	8	0.55449	0.55449	428709	5.11021	-2.3353	2.3353	0.313653	11016@E05	5277.12	33.4956	31835.3	22457.4	19.6734	1	57583.7	311501	428709	117208
11016@E06	CISD1	55847	0.000240496	2.09319e-05	0.787248	2.38299e-05	9.47117e-05	0.208001	0.000194282	0.00417668	3.64538	1.56441	1.25076	0.787248	3	-0.645375	0.645375	55424.9	3.35948	-0.285893	0.285893	0.0784262	11016@E06	12.0692	1	44034.1	1	3.75012	11236	8.8449	128.125	55424.9	55296.8
11016@E07	CXCL13	10563	3.88294e-06	4.03326e-06	0.256066	0.36504	0.0815833	0.145725	0.0174449	0.134133	4.70581	2.72556	1.65093	0.36504	4	-0.705812	0.705812	257102	4.66528	-0.0405282	0.0405282	0.00861238	11016@E07	1	1	76500.3	90869.4	16782.7	47045.9	4059.15	21842.7	257102	235259
11016@E08	INS	3630	0.018124	0.00330628	0.00345207	0.00302801	0.00229358	0.0283347	0.00125895	0.940202	7.75911	1.21907	1.10411	0.940202	8	0.240887	0.240887	57294.1	6.79773	-0.961384	0.961384	0.123904	11016@E08	1608.9	335.029	287.276	235.879	155.314	2775.49	97.0336	51799.2	57294.1	5494.92
11016@E09	IMMP2L	83943	0.114872	0.0823317	0.165778	0.237325	0.234971	2.21843e-05	0.164675	2.50286e-05	4.05408	3.24357	1.80099	0.237325	4	-0.0540845	0.0540845	61652.1	3.85854	-0.195546	0.195546	0.0482344	11016@E09	7822.98	6553.69	10890.5	14434.4	12241.7	1	9706.8	1	61652.1	61651.1
11016@E10	TMEM93	83460	0.00246307	0.000535469	0.000913145	0.000481924	0.000354413	0.000161346	0.000188667	0.994902	7.97148	0.173717	0.416794	0.994902	8	0.0285223	0.0285223	81678.5	6.69465	-1.27683	1.27683	0.160175	11016@E10	323.341	74.4773	103.819	54.2683	35.6778	15.8338	21.7346	81049.3	81678.5	629.152
11016@E11	TMEM126B	55863	0.000118879	0.0748908	0.14935	0.591963	3.53809e-05	0.183358	3.05658e-05	0.000253589	4.06837	1.18311	1.08771	0.591963	4	-0.06837	0.06837	34675.6	4.69083	0.622457	0.622457	0.152999	11016@E11	4.23642	3118.56	4966.95	19765	1	6813.31	1	5.51895	34675.6	34670
11016@E12	UQCRB	7381	8.14253e-06	8.45774e-06	1.12937e-05	9.62872e-06	0.160772	0.118457	0.318237	0.402498	6.96233	1.16339	1.07861	0.402498	8	1.03767	1.03767	99562.8	5.14467	-1.81766	1.81766	0.26107	11016@E12	1	1	1	1	15911.9	17077.6	35236.2	31333.1	99562.8	68229.7
11016@F01	XAGE2	9502	0.00638251	0.00727744	0.0494266	0.00969416	0.0259788	0.0606099	0.116613	0.724017	7.30998	2.08224	1.443	0.724017	8	0.690022	0.690022	398882	6.3558	-0.954177	0.954177	0.130531	11016@F01	3451.74	4561.11	28459.9	4888.46	10801.2	40624.5	61312	244783	398882	154099
11016@F02	MRPL53	116540	0.00633804	0.017472	0.20001	0.185959	0.207512	0.109275	0.064489	0.208945	5.20134	3.45185	1.85792	0.208945	8	2.79866	2.79866	393287	5.04538	-0.155959	0.155959	0.0299843	11016@F02	2660.93	9111.24	100216	68845.3	74323.4	61000.7	23122.5	54006.9	393287	339280
11016@F04	NDUFA7	4701	0.00187121	0.00267827	0.00825184	0.00260456	0.190307	0.00218541	0.177543	0.614558	7.16632	1.6401	1.28066	0.614558	8	0.833681	0.833681	50037.3	6.25605	-0.910271	0.910271	0.127021	11016@F04	133.105	217.552	568.993	164.923	10533.3	150.512	11037.3	27231.6	50037.3	22805.7
11016@F05	FAM127A	8933	0.0125572	0.0198414	0.0752229	0.0961781	0.196659	0.177026	0.164077	0.258439	5.92412	3.08184	1.75552	0.258439	8	2.07588	2.07588	384362	5.27782	-0.646302	0.646302	0.109097	11016@F05	5408.71	10125.8	34838.4	37249.7	67245.5	100860	61679.2	66953.9	384362	317408
11016@F06	EIF1B	10289	0.11432	0.002002	0.137017	1.3691e-05	0.00350694	0.34001	0.229229	0.173901	5.58284	4.87756	2.20852	0.34001	6	0.417163	0.417163	86379.1	5.02228	-0.560562	0.560562	0.100408	11016@F06	10305.2	187.592	12058.9	1	241.762	36303.8	17832.7	9448.11	86379.1	76931
11016@F08	LDOC1L	84247	0.000869118	0.00641821	0.0131097	0.00297341	0.95829	0.00391164	0.00111585	0.0133123	4.99416	0.255233	0.505206	0.95829	5	0.00584358	0.00584358	44393.4	5.00845	0.0142986	0.0142986	0.00286306	11016@F08	43.5994	364.967	613.613	131.71	42601.8	178.213	49.7354	409.728	44393.4	43983.6
11016@F09	LOC84856	84856	0.00453443	4.80881e-05	6.83145e-06	0.0197177	0.080576	0.08658	0.240059	0.568478	7.23412	1.26456	1.12453	0.568478	8	0.765882	0.765882	152818	7.12685	-0.107273	0.107273	0.0148287	11016@F09	912.792	9.65895	1	3583.97	12608	21797.9	41644.9	72259.9	152818	80558.2
11016@F10	GGCT	79017	0.000386313	0.0326294	0.000768282	0.000656604	0.000191595	8.65041e-06	0.0462364	0.919123	7.74822	1.2079	1.09905	0.919123	8	0.251777	0.251777	168222	7.2604	-0.487827	0.487827	0.0629598	11016@F10	96.6701	10350.9	165.128	143.931	37.4564	1.48988	10230.3	147196	168222	21025.9
11016@F11	SH3BGRL	6451	0.000394767	0.000669381	0.00180058	0.00135823	0.00126385	0.127177	0.12568	0.741657	7.59496	0.591891	0.769345	0.741657	8	0.40504	0.40504	82120.7	6.34055	-1.25441	1.25441	0.165164	11016@F11	44.6256	83.6173	180.919	135.166	110.921	16715.2	12489.4	52360.9	82120.7	29759.8
11016@F12	C17orf37	84299	2.4699e-06	3.23171e-06	3.23387e-06	0.0935444	3.10566e-06	0.0972638	0.175399	0.633781	7.25583	1.50773	1.2279	0.633781	8	0.744166	0.744166	319267	7.17205	-0.0837832	0.0837832	0.011547	11016@F12	1	1.29451	1	36138.2	1	50967.4	65315.4	166842	319267	152425
11016@G01	NRG4	145957	2.61309e-05	2.6462e-05	3.47746e-05	3.09004e-05	0.000475373	3.79016e-05	2.83316e-05	0.99934	7.99783	0.00805041	0.0897241	0.99934	8	0.00216942	0.00216942	24222.2	7.06561	-0.932216	0.932216	0.116559	11016@G01	1	1	1	1	14.5124	1	1	24201.7	24222.2	20.5124
11016@G02	RPS26	6231	0.0397902	0.0589007	0.120568	0.0896981	0.167113	0.0801479	0.0471917	0.39659	5.6976	5.0903	2.25617	0.39659	8	2.3024	2.3024	43296.3	5.17514	-0.522467	0.522467	0.0916994	11016@G02	2057.45	3897.57	6939.04	4194.5	6547.64	5145.15	2063.28	12451.7	43296.3	30844.6
11016@G03	SEPX1	51734	0.000778788	0.000808936	0.263667	0.005324	0.0479773	0.0132853	0.000844375	0.667314	6.47872	4.91562	2.21712	0.667314	8	1.52128	1.52128	896.014	6.02765	-0.451063	0.451063	0.0696222	11016@G03	1	1	290.643	5.86074	49.0195	13.0989	1	534.392	896.014	361.622
11016@G04	CGA	1081	0.00158527	0.000761506	0.00245335	0.00248824	0.0335935	0.000575811	0.954074	0.00446833	6.90611	0.268357	0.518032	0.954074	7	0.0938917	0.0938917	12491.5	5.00787	-1.89824	1.89824	0.274864	11016@G04	22.3267	10.8975	27.2978	30.5153	376.368	5.96455	11979.4	38.6513	12491.5	12452.8
11016@G05	PI3	5266	0.00599507	0.00570068	0.00657257	0.010481	0.000172801	0.00372143	0.966117	0.00123986	6.87497	0.547849	0.740168	0.966117	7	0.125034	0.125034	6540.66	5.14047	-1.73449	1.73449	0.252291	11016@G05	44.2108	45.4631	40.2306	68.0011	1	24.2181	6311.99	5.54358	6540.66	6535.11
11016@G06	GABARAPL1	23710	0.0808548	0.142744	0.332748	0.31686	0.115326	0.0111764	9.00799e-06	0.000280967	3.27803	1.27478	1.12906	0.332748	3	-0.278028	0.278028	127158	3.63548	0.357453	0.357453	0.109045	11016@G06	10281.5	22197.2	45696.6	36513.7	11102.1	1345.31	1	20.814	127158	127137
11016@G07	SNRPD2	6633	6.83171e-05	3.55335e-05	0.00909593	1.85602e-05	7.99678e-05	0.271097	0.555895	0.16371	6.85543	0.563275	0.750516	0.555895	7	0.144575	0.144575	59728.4	6.46464	-0.390789	0.390789	0.0570043	11016@G07	4.37336	2.27059	538.105	1	4.06055	20677.3	31932.1	6569.15	59728.4	53159.2
11016@G09	ANKRD26L1	84832	0.00624211	0.0495226	0.352615	0.20301	0.00136443	0.166131	0.0738947	0.14722	4.6738	3.83934	1.95942	0.352615	3	-1.6738	1.6738	94688.6	4.99755	0.32375	0.32375	0.069269	11016@G09	608.998	5774.44	36974.5	17995.5	103.605	18139.5	6311.58	8780.5	94688.6	85908.1
11016@G10	MEF2B	4207	0.21981	0.45815	0.0998678	0.00614407	0.126242	0.000353546	0.0824222	0.0070102	2.72666	3.27098	1.80859	0.45815	2	-0.72666	0.72666	153412	4.01275	1.28609	1.28609	0.471671	11016@G10	31209.9	85031.5	13603.5	691.475	13158	35.4783	9142.56	539.763	153412	152872
11016@G11	CALML4	91860	0.283916	0.129612	0.088691	0.347464	0.0936033	0.0556539	5.09512e-06	0.00105524	3.00949	2.51441	1.58569	0.347464	4	0.990514	0.990514	238614	1.87667	-1.13281	1.13281	0.376414	11016@G11	70635.2	43962.9	21895.2	71894.3	16025.1	14059.6	1	141.013	238614	238473
11016@H01	C20orf30	29058	7.3158e-06	0.00136794	6.30308e-05	1.9314e-05	0.0403117	0.0874026	0.322121	0.548708	7.37349	0.693508	0.832771	0.548708	8	0.626512	0.626512	106354	5.01829	-2.35519	2.35519	0.319414	11016@H01	1	201.729	6.82534	2.24656	4560.64	13967.2	39742.9	47871.3	106354	58482.5
11016@H02	RPL23AP7	118433	0.0726126	0.0585655	0.191509	0.172528	0.16854	0.135188	0.0726672	0.12839	4.644	4.08209	2.02042	0.191509	3	-1.644	1.644	734164	5.17554	0.531541	0.531541	0.114458	11016@H02	54194.7	54679.4	164111	120566	103427	135130	46862.4	55193.3	734164	678971
11016@H03	RPA3	6119	0.0702719	0.107127	0.370986	0.199451	0.201939	0.0437335	4.52488e-05	0.00644743	3.51928	1.68128	1.29664	0.370986	3	-0.519277	0.519277	404370	1.09063	-2.42864	2.42864	0.690097	11016@H03	29970.8	52923.8	169177	71366.7	60565	18850.1	15.3905	1500.71	404370	402869
11016@H04	HHLA3	11147	0.0682283	0.098064	0.165855	0.200524	0.112173	0.113075	0.0318336	0.210247	4.70814	4.88562	2.21034	0.210247	8	3.29186	3.29186	1260.71	5.26444	0.556299	0.556299	0.118157	11016@H04	100.452	161.939	223.251	261.532	127.916	155.741	41.4606	188.415	1260.71	1072.29
11016@H05	EPB41L3	23136	8.16437e-05	0.0863953	0.000146248	0.539525	0.119785	0.254038	1.13721e-05	1.7164e-05	4.45478	1.27595	1.12958	0.539525	4	-0.454782	0.454782	105109	4.01259	-0.442193	0.442193	0.0992625	11016@H05	7.83579	10460.8	10.8151	54941.2	9134.93	30551.7	1	1	105109	105108
11016@H07	FOSL2	2355	0.0017776	0.00375679	0.0106424	0.00877629	0.950702	0.0087637	0.00254325	0.0130376	5.00452	0.249853	0.499853	0.950702	5	-0.00452103	0.00452103	28293.8	5.20532	0.200801	0.200801	0.0401238	11016@H07	63.6251	150.016	353.385	279.988	26777.2	303.762	80.4233	285.358	28293.8	28008.4
11016@H08	SAA1	6288	0.0338835	0.108133	0.167102	0.138771	0.196895	0.053554	0.00280462	0.298856	5.02282	5.07647	2.2531	0.298856	8	2.97718	2.97718	176304	5.11297	0.0901468	0.0901468	0.0179474	11016@H08	6849.23	27590.9	37047.6	25436.2	30052	12366.2	481.503	36480.6	176304	139824
11016@H09	ZNF587	84914	1.8764e-05	5.64107e-05	0.000503869	0.623291	0.0740415	2.61896e-05	0.302032	3.0641e-05	4.97964	1.83413	1.3543	0.623291	4	-0.979639	0.979639	49286.9	4.99988	0.0202423	0.0202423	0.004065	11016@H09	1	2.96233	21.2662	31551.3	3212.38	1	14496	1	49286.9	49285.9
11016@H10	AFG3L1	172	0.00349506	0.00634112	0.0174546	0.0144631	0.120297	0.719432	0.0762019	0.0423154	5.91641	0.762551	0.873242	0.719432	6	0.0835941	0.0835941	13569	5.018	-0.898406	0.898406	0.15185	11016@H10	44.9557	90.5866	202.982	164.677	1217.91	10650.9	863.656	333.323	13569	13235.7
11016@H11	APLN	8862	0.031109	0.0674921	0.182133	0.0475926	0.164875	0.021656	0.0166825	0.46846	5.72163	5.66507	2.38014	0.46846	8	2.27837	2.27837	90785	5.12236	-0.599271	0.599271	0.104738	11016@H11	3486.78	9633.32	23070	4832.26	13473	2783.58	1576.84	31929.2	90785	58855.8
11017@A02	C11orf52	91894	0.0011125	0.051512	0.0618446	0.480746	0.0843212	0.130782	0.0545422	0.13514	4.88186	2.76078	1.66156	0.480746	4	-0.881864	0.881864	356778	4.77783	-0.10403	0.10403	0.0213095	11017@A02	410.376	24615	29757	163838	26716.1	63353.9	17432.5	30655.1	356778	326123
11017@A03	TNFRSF21	27242	0.00141273	0.171082	0.0590597	0.757065	0.00215644	0.00193571	0.00103921	0.00624866	3.62868	0.737453	0.858751	0.757065	4	0.371322	0.371322	45329.4	4.70476	1.07608	1.07608	0.296548	11017@A03	65.4712	9542.1	2600.77	32746.4	78.1033	76.5757	43.0413	176.983	45329.4	45152.5
11017@A04	RPS25	6230	0.000313405	0.000746682	0.00105569	0.000747154	0.325599	0.267797	0.20234	0.2014	6.27033	1.29274	1.13699	0.325599	5	-1.27033	1.27033	50079.4	5.6754	-0.594925	0.594925	0.0948794	11017@A04	17.8739	46.0969	52.005	37.1945	14605.8	17956.9	10231.3	7132.25	50079.4	42947.2
11017@A05	HSPC152	51504	0.01362	0.424966	0.492875	0.00805981	0.0100117	0.0168018	0.00525426	0.0284115	2.78936	1.42876	1.19531	0.492875	3	0.210643	0.210643	46505.9	4.60232	1.81296	1.81296	0.649957	11017@A05	543.962	21853.8	21978.1	282.569	307.172	670.725	182.544	686.933	46505.9	45819
11017@A06	POLR2I	5438	0.0206061	0.00919793	0.0920862	0.364733	0.246841	0.0844845	0.0640345	0.118017	4.90768	2.53981	1.59368	0.364733	4	-0.907681	0.907681	431890	6.13874	1.23106	1.23106	0.250844	11017@A06	9858.82	4781.83	45340.7	166014	93411.4	52931.1	27591.7	31960.6	431890	399930
11017@A07	MAP1LC3B	81631	0.00936762	0.00375197	0.0388179	0.000642971	0.293201	0.202362	0.1624	0.289457	6.26853	2.18748	1.47901	0.293201	5	-1.26853	1.26853	51714	5.1198	-1.14873	1.14873	0.183253	11017@A07	588.736	260.212	2389.05	34.4084	14418.6	13913.2	8941.25	11168.5	51714	40545.5
11017@A08	MRPS6	64968	0.00548986	0.00675445	0.0201818	0.0139915	0.014761	0.00599217	0.92965	0.00317881	6.77825	0.834371	0.913439	0.92965	7	0.221748	0.221748	1949.68	6.99778	0.219526	0.219526	0.0323869	11017@A08	11.9294	15.0206	36.7085	26.5332	25.3354	9.79839	1820.13	4.22854	1949.68	1945.46
11017@A09	RPL31	6160	0.0124813	0.0334297	0.100551	0.295618	0.20862	0.111495	0.124654	0.113151	5.05332	2.82402	1.68048	0.295618	4	-1.05332	1.05332	198287	4.9119	-0.141425	0.141425	0.0279865	11017@A09	2756.54	8787.93	23479.5	60157.8	35609.8	28482.7	23829.8	15182.6	198287	183104
11017@A10	C2orf15	150590	0.0997047	0.103565	0.13829	0.117903	0.124661	0.144617	0.108102	0.163159	4.7463	5.17951	2.27585	0.163159	8	3.2537	3.2537	8	4.74995	0.00365058	0.00365058	0.000769142	11017@A10	1	1	1	1	1	1	1	1	8	7
11017@A11	C6orf125	84300	0.000575692	0.0137375	7.15608e-05	0.12419	0.0113358	0.0833531	0.143316	0.62342	7.0724	2.22989	1.49328	0.62342	8	0.927602	0.927602	295037	4.8371	-2.2353	2.2353	0.31606	11017@A11	229.491	6281.17	21.7673	44100.5	3491.79	38320.6	52819.2	149772	295037	145265
11017@A12	C12orf57	113246	0.0119098	0.01393	0.0898225	0.37187	0.269429	0.146735	0.0409229	0.0553807	4.75378	1.79531	1.33989	0.37187	4	-0.753778	0.753778	196988	5.0209	0.267124	0.267124	0.056192	11017@A12	2521.55	3540.39	20439.8	73620.8	43519.3	38810.5	7446	7089.54	196988	189898
11017@B01	ZNRD1	30834	0.0429645	0.0828101	0.185997	0.269612	0.172899	0.118969	0.0573597	0.0693879	4.37996	3.03477	1.74206	0.269612	4	-0.379957	0.379957	1.48957e+06	5.45118	1.07122	1.07122	0.244574	11017@B01	62671.8	151630	314849	369372	213651	241228	78957.4	57215.2	1.48957e+06	1.43236e+06
11017@B02	C1QTNF3	114899	0.00325291	0.00607336	0.0673933	0.0459656	3.95658e-05	0.0204951	0.0400855	0.816695	7.33877	2.48351	1.57592	0.816695	8	0.661234	0.661234	639556	4.24516	-3.09361	3.09361	0.421543	11017@B02	2839.32	6368.98	76400.6	37307.7	26.4335	21054.6	30381.1	465177	639556	174379
11017@B03	GNB5	10681	0.147016	0.137782	0.00140122	0.368098	0.215594	0.11433	0.0088738	0.00690468	3.78048	2.69074	1.64035	0.368098	4	0.219518	0.219518	127950	4.92299	1.14251	1.14251	0.302213	11017@B03	20874.2	22515.6	161.758	44287.5	21659.4	16934	975.313	542.714	127950	127408
11017@B05	SNCG	6623	0.000115058	0.0001009	0.000463632	0.238462	0.000161858	0.0861004	0.000151459	0.674445	6.86959	2.90442	1.70424	0.674445	8	1.13041	1.13041	87057.4	6.90983	0.0402421	0.0402421	0.00585801	11017@B05	13.2299	11.8162	43.7795	26103.1	14.6669	11480.7	15.7249	49374.4	87057.4	37683
11017@B06	C9orf11	54586	0.135929	0.118809	3.02707e-05	2.68952e-05	0.156609	0.315393	2.89368e-05	0.273174	5.23474	5.96326	2.44198	0.315393	6	0.765256	0.765256	41224.1	5.02562	-0.209127	0.209127	0.0399497	11017@B06	6133.15	6272.02	1	1	5418.39	15936.4	1.16051	7461.01	41224.1	33763.1
11017@B08	NHP2L1	4809	3.49785e-05	0.000377551	0.998704	0.00018806	0.000644133	1.74534e-05	1.34709e-05	2.03317e-05	3.00124	0.00416144	0.0645092	0.998704	3	-0.00123672	0.00123672	91822.9	3.19202	0.190788	0.190788	0.0635698	11017@B08	2.82622	31.4999	91731.2	13.1816	41.2361	1	1	1	91822.9	91821.9
11017@B09	MRPS14	63931	2.60033e-06	7.68213e-05	3.60666e-06	7.48439e-06	0.000106241	0.0376687	0.0276351	0.934499	7.89618	0.171591	0.414235	0.934499	8	0.103818	0.103818	249067	7.00604	-0.890137	0.890137	0.11273	11017@B09	1	31.6433	1	2.45091	32.5069	17587.7	9956.66	221454	249067	27613
11017@B10	NDUFB6	4712	0.0231151	7.75133e-06	0.0749916	8.93661e-06	0.294222	0.257983	0.199504	0.150168	5.86502	2.32914	1.52615	0.294222	5	-0.865019	0.865019	124602	5.00054	-0.86448	0.86448	0.147396	11017@B10	3160.04	1	9494.01	1	34511.5	41165.5	23798.3	12470.5	124602	112131
11017@B12	LLPH	84298	5.23288e-05	0.00143663	0.00280306	0.00194752	6.54265e-05	7.09988e-05	0.000211234	0.993413	7.96866	0.155621	0.394489	0.993413	8	0.0313409	0.0313409	12061.8	6.87561	-1.09305	1.09305	0.137168	11017@B12	1	28.3955	43.3628	32.3635	1	1	3.71111	11951	12061.8	110.833
11017@C01	HYPK	25764	0.074823	0.32512	0.204329	0.247742	1.87913e-05	0.146877	1.62952e-05	0.00107382	3.21908	2.17323	1.47419	0.32512	2	-1.21908	1.21908	74534.6	3.09298	-0.126102	0.126102	0.0391732	11017@C01	5167.54	28302.6	14565.8	15531.4	1	10921.2	1	44.0538	74534.6	74490.5
11017@C02	LRP12	29967	0.713947	0.000156882	0.273031	0.00237103	0.00465683	0.000221333	0.00114059	0.00447574	1.61124	1.08042	1.03943	0.713947	1	-0.611239	0.611239	6657.77	4.11968	2.50844	2.50844	1.55684	11017@C02	4870.58	1	1722.34	13.5407	24.3342	1	6.86154	18.115	6657.77	6639.66
11017@C03	RPS24	6229	0.071289	0.0924285	0.0483473	0.111455	0.131638	0.0438469	0.376485	0.124511	5.39976	4.7879	2.18813	0.376485	7	1.60024	1.60024	272.714	5.40207	0.00230819	0.00230819	0.000427462	11017@C03	22.8711	30.4625	12.5644	31.0285	33.0711	10.8752	107.545	24.2962	272.714	248.418
11017@C04	PAGE5	90737	0.000350885	0.0012397	0.0777552	0.000533193	0.0570885	0.141373	0.0470099	0.674649	7.09817	2.32725	1.52553	0.674649	8	0.901825	0.901825	94221	6.32243	-0.775748	0.775748	0.109288	11017@C04	43.0845	171.292	10223.6	57.3854	5498.21	20939.4	5101.49	52186.5	94221	42034.5
11017@C05	PCNP	57092	0.0318154	0.0401645	0.043937	0.064782	0.047234	0.0667325	0.0349635	0.670371	6.74736	4.29771	2.07309	0.670371	8	1.25264	1.25264	402968	4.89444	-1.85292	1.85292	0.274614	11017@C05	17886.8	25959.3	24078.7	30515.8	19868.6	51787	16280.2	216592	402968	186376
11017@C06	PEA15	8682	0.0326425	0.0597315	0.140149	0.097814	0.0980222	0.0719741	0.114694	0.384973	5.7684	5.12333	2.26348	0.384973	8	2.2316	2.2316	1.1315e+06	5.24684	-0.521562	0.521562	0.090417	11017@C06	43170.6	100438	192204	123935	103113	120536	123603	324495	1.1315e+06	807001
11017@C07	CCDC28A	25901	0.0515796	0.0689187	0.105083	0.315946	0.101613	0.143085	0.0644593	0.149315	4.78076	3.87851	1.96939	0.315946	4	-0.780763	0.780763	259973	1.39944	-3.38133	3.38133	0.707277	11017@C07	15249.8	23618.4	31148.2	80155.7	21243.3	48694.5	15101.7	24761.8	259973	235212
11017@C08	MMP28	79148	0.000551913	0.0299744	0.00234756	0.00380244	0.220854	0.0219546	0.0201561	0.700359	7.06271	2.44281	1.56295	0.700359	8	0.937286	0.937286	169511	6.49236	-0.570353	0.570353	0.0807555	11017@C08	133.48	9095.95	538.323	825.536	40612.6	6030.64	4271.43	108003	169511	61508
11017@C09	SPIRE1	56907	0.241613	0.160236	0.153206	0.143738	0.0840718	0.0258957	0.0865926	0.104647	3.61571	5.46233	2.33716	0.241613	1	-2.61571	2.61571	323761	2.90997	-0.705745	0.705745	0.195188	11017@C09	82705.7	65690.2	62003.8	41124.9	20394	8831.52	23253.9	19757.2	323761	304004
11017@C10	0	0	0.00493858	0.279432	0.677889	0.00851427	0.0083687	0.0052584	0.00256453	0.0130343	2.82715	0.725512	0.85177	0.677889	3	0.172853	0.172853	31952.6	5.18512	2.35797	2.35797	0.834047	11017@C10	139.686	9916.18	21070.3	213.51	182.962	141.548	63.8342	224.544	31952.6	31728
11017@C11	SNRNP25	79622	0.110705	0.16144	0.514368	0.0333869	0.107221	0.0728048	4.98434e-06	6.96769e-05	3.08376	1.71658	1.31018	0.514368	3	-0.08376	0.08376	256258	4.94276	1.859	1.859	0.602834	11017@C11	25773.6	47020.2	138078	6763.85	19763.2	18848.9	1	9.36298	256258	256249
11017@C12	RPS12	6206	0.00292912	0.0015002	0.100457	0.112114	0.287903	0.141229	0.173605	0.180263	5.69998	2.54235	1.59447	0.287903	5	-0.699982	0.699982	160190	5.0019	-0.698082	0.698082	0.122471	11017@C12	532.669	298.925	19136.1	18712.2	43373.8	30428	27591.7	20116.9	160190	140073
11017@D01	LSM1	27257	4.1941e-05	9.49969e-05	0.000602213	0.000100007	5.24387e-05	0.302544	4.54731e-05	0.696519	7.39044	0.861253	0.928037	0.696519	8	0.609565	0.609565	18374.2	3.94445	-3.44598	3.44598	0.466276	11017@D01	1	2.21809	13.0677	2.02748	1	7877.23	1	10476.7	18374.2	7897.54
11017@D02	AP1S1	1174	0.933154	0.00829549	0.0253075	0.0163596	0.0142842	0.000900131	0.000672852	0.00102608	1.18085	0.549608	0.741356	0.933154	1	-0.180847	0.180847	1632.78	5.30249	4.12164	4.12164	3.49041	11017@D02	1542.01	13.6091	32.7271	23.0982	18.3253	1	1	1.01329	1632.78	1631.77
11017@D04	PIGP	51227	4.59587e-05	0.0979396	0.112226	0.731571	0.0354385	6.66607e-05	4.98292e-05	0.0226623	3.81813	0.870071	0.932776	0.731571	4	0.181873	0.181873	20513.1	4.31392	0.495794	0.495794	0.129853	11017@D04	1	2466.33	2233.12	14891.9	613.319	1	1	305.477	20513.1	20207.7
11017@D05	PFDN4	5203	1.825e-05	1.89816e-05	0.000258011	2.16096e-05	0.057264	0.0900576	0.129689	0.722672	7.51679	0.780173	0.883274	0.722672	8	0.483215	0.483215	39063	7.00831	-0.508477	0.508477	0.0676455	11017@D05	1	1	10.9557	1	2492.57	5176.85	6403.23	24976.4	39063	14086.6
11017@D06	TMEM100	55273	0.00386716	0.0316224	0.222449	0.159881	0.215032	0.155918	0.0676581	0.143572	5.00684	3.11481	1.76488	0.222449	3	-2.00684	2.00684	503093	2.49181	-2.51502	2.51502	0.502318	11017@D06	2080.83	20236	134612	76760.8	88269.9	105181	30313.1	45639	503093	457454
11017@D07	RPS17	6218	9.66004e-05	0.000644868	0.000491447	0.0632515	0.167711	0.082872	0.177108	0.507824	6.894	1.84703	1.35906	0.507824	8	1.106	1.106	230361	6.14084	-0.753168	0.753168	0.10925	11017@D07	28.851	215.143	127.462	17501.4	39667.9	30060.3	46920.4	95839.1	230361	134521
11017@D08	ATP5G1	516	0.0044709	0.00393495	0.18083	0.263054	0.259622	0.0133028	0.245554	0.0292315	4.9377	2.34804	1.53233	0.263054	4	-0.937701	0.937701	58759	5.25216	0.314463	0.314463	0.063686	11017@D08	293.863	292.056	12825.2	15925.8	13290.1	905.78	14057.6	1168.57	58759	57590.4
11017@D09	TMEM203	94107	0.000590552	0.0212498	0.158422	0.314446	0.31735	0.113631	0.0698186	0.00449276	4.56934	1.39671	1.18182	0.31735	5	0.430656	0.430656	301289	5.82355	1.25421	1.25421	0.274483	11017@D09	176.731	7907.55	55982.3	89459.5	81936.1	46008.6	18999.5	818.74	301289	300470
11017@D10	C15orf39	56905	0.00972816	0.0122545	0.0244674	0.0228533	0.0936299	0.023598	0.0271771	0.786292	7.28936	2.35441	1.53441	0.786292	8	0.710637	0.710637	36327.9	6.07808	-1.21128	1.21128	0.166171	11017@D10	524.254	784.062	1323.96	1101.97	3876.82	1382.24	1266.31	26068.3	36327.9	10259.6
11017@D12	RPL28	6158	0.00939117	0.000299696	0.020579	0.00706721	0.142027	0.0996925	0.228074	0.49287	6.94776	1.89638	1.37709	0.49287	8	1.05224	1.05224	994474	4.8294	-2.11836	2.11836	0.304899	11017@D12	12194.4	399.43	26789.4	7599.58	151998	184007	247229	364258	994474	630216
11017@E01	SHISA5	51246	0.00269352	0.00487066	0.00855619	0.0120456	0.00518796	0.00784883	0.00503486	0.953762	7.82466	0.766339	0.875408	0.953762	8	0.175338	0.175338	10456.6	7.49915	-0.325509	0.325509	0.0416004	11017@E01	44.1265	87.5198	123.969	174.361	66.2035	114.179	73.1997	9773.05	10456.6	683.559
11017@E02	RP6-213H19.1	51765	2.59064e-05	2.69093e-05	0.439961	0.559846	3.23907e-05	3.7576e-05	2.81279e-05	4.22105e-05	3.56027	0.248049	0.498045	0.559846	4	0.439732	0.439732	38937.9	3.99506	0.434797	0.434797	0.122125	11017@E02	1	1	18507.5	20424.4	1	1	1	1	38937.9	38936.9
11017@E03	RNF111	54778	0.00894539	0.00925794	0.0500027	0.111456	0.0111844	0.0553659	0.0126555	0.741132	7.02906	3.19702	1.78802	0.741132	8	0.970944	0.970944	75.0807	4.84207	-2.18699	2.18699	0.311135	11017@E03	1	1	4.2119	10.7809	1	4.65904	1.304	51.1248	75.0807	23.9558
11017@E04	FAM136A	84908	0.0331067	0.131107	0.184472	0.269279	0.218064	0.0217339	0.0338717	0.108367	4.25061	3.28777	1.81322	0.269279	4	-0.250609	0.250609	425437	4.04091	-0.2097	0.2097	0.0493342	11017@E04	14612.3	75075.7	93415.6	119697	70782	10522.8	12672.4	28658.8	425437	396778
11017@E05	CDKN2B	1030	0.124001	0.0465377	0.00117602	0.300599	0.302609	0.0898485	9.25177e-05	0.135136	4.55687	3.81824	1.95403	0.302609	5	0.44313	0.44313	73205.6	5.0156	0.458728	0.458728	0.100667	11017@E05	10584	4580.53	83.4403	23183.6	19652.9	8224.38	6.8504	6889.91	73205.6	66315.7
11017@E06	PDZD11	51248	0.0832577	0.090682	0.208588	0.238727	0.135503	0.0834443	0.122367	0.0374314	4.17949	3.4579	1.85954	0.238727	4	-0.179491	0.179491	673965	4.70851	0.529018	0.529018	0.126575	11017@E06	56705	74272.6	169573	140054	72059.3	80777.2	66344	14180.4	673965	659785
11017@E07	RPL23	9349	0.0367573	0.0951312	0.518	0.0651571	0.0180611	0.0848382	0.0620002	0.120055	4.03542	4.06438	2.01603	0.518	3	-1.03542	1.03542	204032	4.96507	0.929646	0.929646	0.230371	11017@E07	7209.48	22949.5	116459	11368.3	2711.42	18763.9	10410.3	14159.9	204032	189872
11017@E08	CST1	1469	0.019341	0.00187252	0.0365188	0.479882	0.0416787	0.17395	0.000558382	0.246198	5.27776	3.26709	1.80751	0.479882	4	-1.27776	1.27776	113189	5.36263	0.0848663	0.0848663	0.01608	11017@E08	2443.65	264.331	4603.59	56622.9	4037.73	26147.2	61.4951	19008.2	113189	94181
11017@E09	LYPD1	116372	0.00227056	0.00256004	0.00440261	0.0192675	0.00403921	0.441817	0.204307	0.321336	6.7696	1.11582	1.05632	0.441817	6	-0.769604	0.769604	78144.5	3.83727	-2.93234	2.93234	0.433162	11017@E09	184.813	233.465	328.678	1380.58	249.483	45580.5	14291.7	15895.3	78144.5	62249.2
11017@E10	CA12	771	0.0393354	0.040933	0.660056	0.0461167	0.0493338	0.0571585	0.0427262	0.06434	3.68926	2.77319	1.66529	0.660056	3	-0.689261	0.689261	20.0676	5.14722	1.45795	1.45795	0.395189	11017@E10	1	1	13.0676	1	1	1	1	1	20.0676	19.0676
11017@E11	NRN1	51299	0.255023	0.00992735	0.0211681	0.0169867	0.184914	0.307661	0.0290714	0.175249	4.78235	6.22518	2.49503	0.307661	6	1.21765	1.21765	23697.5	5.02322	0.240864	0.240864	0.0503652	11017@E11	6561.22	283.738	502.778	376.887	3627.9	9027.18	634.561	2683.27	23697.5	21014.3
11017@E12	POLR2D	5433	0.0138802	5.82801e-06	0.230361	0.118021	0.334851	0.142627	0.0079165	0.152337	4.98119	2.80657	1.67528	0.334851	5	0.0188118	0.0188118	166156	6.16161	1.18042	1.18042	0.236975	11017@E12	2500.73	1	46041.3	19402.9	49815.4	30334.3	1229.2	16831	166156	149325
11017@F01	#N/A	#N/A	0.0226587	0.024546	0.0671619	0.0943818	0.0490149	0.0382988	0.0249468	0.678991	6.73219	4.19501	2.04817	0.678991	8	1.26781	1.26781	7914.66	5.82291	-0.909282	0.909282	0.135065	11017@F01	251.177	310.343	719.72	936.533	417.859	426.932	241.37	4610.73	7914.66	3303.93
11017@F02	MDK	4192	0.071453	0.0420368	0.041775	0.0219384	0.0262013	0.704705	0.0269307	0.0649599	5.43604	2.91756	1.70809	0.704705	6	0.563965	0.563965	16527.7	5.30154	-0.134494	0.134494	0.0247412	11017@F02	1088	752.563	610.072	293.569	304.782	12526.1	355.404	597.183	16527.7	15930.5
11017@F03	LRRC8D	55144	5.67806e-05	5.89787e-05	7.8174e-05	6.71443e-05	7.09926e-05	8.23574e-05	0.0542007	0.945385	7.94401	0.0599684	0.244885	0.945385	8	0.0559892	0.0559892	11333.4	6.48765	-1.45636	1.45636	0.183328	11017@F03	1	1	1	1	1	1	866.927	10460.5	11333.4	872.927
11017@F04	SRP19	6728	6.09477e-05	0.000403297	0.0127802	0.000126949	0.0160589	0.015138	0.0498757	0.905556	7.80442	0.555745	0.745483	0.905556	8	0.195583	0.195583	183375	7.09996	-0.704459	0.704459	0.0902641	11017@F04	16.9381	117.762	3408.23	30.1823	3503.82	4384.71	12307.3	159606	183375	23768.9
11017@F05	ORMDL3	94103	0.0594472	0.0913189	0.141072	0.0782226	0.107471	0.0810945	0.0976882	0.343686	5.43542	5.79097	2.40644	0.343686	8	2.56458	2.56458	662.052	5.55065	0.115237	0.115237	0.0212012	11017@F05	48.4972	83.2776	103.79	55.8058	68.2307	60.2196	70.7062	171.525	662.052	490.527
11017@F06	TSC22D1	8848	0.0240181	0.0491397	0.0857321	0.076078	0.154197	0.110631	0.252547	0.247657	5.86766	3.84245	1.96022	0.252547	7	1.13234	1.13234	24678.3	5.72945	-0.138217	0.138217	0.0235557	11017@F06	686.591	1739.5	2617.82	1961.18	3386.45	3737.46	6224.54	4324.72	24678.3	20353.5
11017@F08	C1orf2	10712	0.162809	0.0591962	0.313735	0.00133665	0.0395183	0.00328709	0.000407194	0.419711	4.8056	8.1385	2.85281	0.419711	8	3.1944	3.1944	70250.9	4.96552	0.159922	0.159922	0.0332783	11017@F08	12836.7	5853.58	27866.7	93.5943	2484.21	249.526	28.8206	20837.8	70250.9	49413.1
11017@F09	RPL26L1	51121	0.000490195	0.000576607	9.92081e-05	0.00162422	0.00345552	0.000663016	0.000349872	0.992741	7.97407	0.106675	0.326611	0.992741	8	0.0259264	0.0259264	20544.4	7.33203	-0.642046	0.642046	0.0805166	11017@F09	16.0697	19.1659	2.38064	45.8567	89.1772	16.6672	10.3988	20344.7	20544.4	199.716
11017@F10	PIP	5304	0.04927	0.159991	0.124752	0.154208	0.104764	0.117087	0.0751213	0.214807	4.83099	5.20372	2.28117	0.214807	8	3.16901	3.16901	68412.6	5.14831	0.317326	0.317326	0.0656855	11017@F10	3570.43	14849.9	9847.82	10040.6	5775.13	10435.9	4584.32	9308.45	68412.6	59104.1
11017@F11	ENAH	55740	0.106462	0.169345	0.316871	0.180174	0.148582	0.078559	3.0255e-06	4.56642e-06	3.33078	1.96747	1.40267	0.316871	3	-0.33078	0.33078	417114	3.11478	-0.216001	0.216001	0.0648498	11017@F11	43339.4	83335.5	147586	62439.3	44541.9	35869.7	1	1	417114	417113
11017@F12	HBG1	3047	0.141184	0.0998388	0.327771	0.158368	0.111949	0.0588094	0.0140564	0.0880237	3.67283	3.77281	1.94237	0.327771	3	-0.672833	0.672833	355638	4.54329	0.870455	0.870455	0.236998	11017@F12	50914.8	47833.1	130781	46152.8	31926.5	26035.6	4069.2	17924.9	355638	337713
11017@G02	AIF1	199	0.00154263	0.0262997	0.0799485	0.105287	0.00494148	1.3447e-05	0.115106	0.666862	6.88056	3.61216	1.90057	0.666862	8	1.11944	1.11944	63854.9	5.04385	-1.83671	1.83671	0.266942	11017@G02	135.211	2665.92	6974.69	8429.58	340.162	1	8888.82	36419.5	63854.9	27435.4
11017@G03	N/A	79014	0.234863	0.209173	0.152418	0.124477	0.0503885	0.0476112	0.0456622	0.135407	3.54887	5.71767	2.39116	0.234863	1	-2.54887	2.54887	1.03984e+06	4.76624	1.21737	1.21737	0.34303	11017@G03	239131	290258	176086	114047	38857.9	57276.4	37061.5	87123.4	1.03984e+06	952718
11017@G05	MAGOHB	55110	0.0243795	0.000127372	0.0357298	0.00181734	0.00056772	1.83192e-05	0.166286	0.771074	7.47463	2.01697	1.4202	0.771074	8	0.525365	0.525365	55288.7	5.00352	-2.47111	2.47111	0.3306	11017@G05	1992.5	10.2042	2599.35	126.349	35.9104	1	11872.3	38651.1	55288.7	16637.6
11017@G06	RAMP1	10267	0.00378575	0.0778638	0.234128	0.0983568	0.0232364	0.137024	0.0041104	0.421496	5.59438	5.38985	2.3216	0.421496	8	2.40562	2.40562	201.825	6.2855	0.691118	0.691118	0.123538	11017@G06	1	21.1387	52.0264	22.9195	4.89464	29.6715	1	69.174	201.825	132.651
11017@G07	MRPL20	55052	0.0138296	8.02455e-06	2.88246e-05	1.81372e-05	0.0850326	0.0427269	0.00838282	0.849973	7.55399	1.42461	1.19357	0.849973	8	0.446007	0.446007	298656	5.1818	-2.37219	2.37219	0.314032	11017@G07	6196.1	3.45813	9.51987	6.68221	31012.5	21931.3	3229.87	236267	298656	62389.5
11017@G08	STMN1	3925	4.05887e-06	0.0272396	0.0441059	0.0902693	0.0468307	0.0590741	0.0633054	0.669171	6.93298	3.11033	1.76361	0.669171	8	1.06702	1.06702	341120	6.9794	0.0464138	0.0464138	0.00669464	11017@G08	1.78158	15241.6	20922.1	37792.6	16476.1	32073.4	26059.7	192553	341120	148567
11017@G09	OSTC	58505	0.0182103	0.0263639	0.0424532	0.0486139	0.344341	0.392633	0.0179289	0.109456	5.47141	1.9743	1.4051	0.392633	6	0.528594	0.528594	4511.62	5.36292	-0.10849	0.10849	0.0198285	11017@G09	91.7966	148.592	194.669	215.584	1341.94	2103.98	79.4231	335.637	4511.62	4175.98
11017@G10	TEX261	113419	0.046545	0.0871487	0.127655	0.150212	0.167553	0.191654	0.131103	0.0981282	4.8951	3.77811	1.94374	0.191654	6	1.1049	1.1049	713892	4.69602	-0.199071	0.199071	0.0406675	11017@G10	33721.3	76301.8	99213.6	100549	95571.6	194696	74398.1	39440.8	713892	674451
11017@G11	TMEM85	51234	0.0287757	0.0518787	0.135369	0.158667	0.104527	0.116819	0.0646631	0.3393	5.5639	4.73865	2.17684	0.3393	8	2.4361	2.4361	1378.64	5.67532	0.111423	0.111423	0.020026	11017@G11	49.351	98.2122	207.86	240.861	139.483	188.428	98.1424	356.306	1378.64	1022.34
11017@H01	PRKRIR	5612	0.128813	0.0459653	0.043622	0.107154	0.0421231	0.0328918	0.00187037	0.597561	5.98177	7.21088	2.68531	0.597561	8	2.01823	2.01823	83599.9	5.39666	-0.585111	0.585111	0.0978156	11017@H01	14230.1	6233.35	5022.58	10711.4	3492.18	3717.47	173.383	40019.5	83599.9	43580.5
11017@H02	CHCHD2	51142	0.0547006	0.044743	0.161463	0.00400541	0.242637	0.356657	0.025472	0.110322	5.0586	3.37576	1.83732	0.356657	6	0.941398	0.941398	229633	6.76716	1.70856	1.70856	0.337754	11017@H02	12136.8	12191.9	39387.3	767.733	40937.9	104565	5015.65	14630.6	229633	215003
11017@H03	0	0	0.12984	0.00122289	0.525807	0.00275452	0.00279597	0.0917266	0.238945	0.00690799	4.01294	4.32982	2.08082	0.525807	3	-1.01294	1.01294	65118.7	5.42378	1.41084	1.41084	0.351573	11017@H03	8353.84	84.8379	36615.8	153.44	135.542	6396.58	13114.6	264.115	65118.7	64854.6
11017@H04	UBE2W	55284	2.86298e-05	0.00287287	0.0573036	0.379751	0.337796	0.212491	0.00061791	0.00913969	4.73805	0.863884	0.929453	0.379751	4	-0.738055	0.738055	32283.8	4.6219	-0.116151	0.116151	0.0245145	11017@H04	1	106.786	1973.42	12430.7	9426.5	8128.17	19.7632	197.556	32283.8	32086.3
11017@H05	WTAP	9589	0.0169627	0.185446	0.362641	0.0199418	0.0212084	0.0243835	0.341755	0.0276619	4.42147	4.71658	2.17177	0.362641	3	-1.42147	1.42147	51.3422	6.07033	1.64886	1.64886	0.372921	11017@H05	1	11.0815	16.8089	1	1	1	18.4519	1	51.3422	50.3422
11017@H06	FAM176A	84141	0.00998718	0.000830813	0.0743422	0.409254	0.187588	0.179125	0.0690763	0.069797	4.92629	1.95206	1.39716	0.409254	4	-0.926289	0.926289	423447	5.00629	0.0799978	0.0799978	0.016239	11017@H06	4454.87	409.668	36867.1	158182	69108.5	108895	26591.4	18938	423447	404509
11017@H09	AGTRAP	57085	2.45846e-05	5.3528e-05	0.00984958	0.0850047	0.128656	0.11125	0.137075	0.528086	6.8647	2.06051	1.43545	0.528086	8	1.1353	1.1353	260001	6.63507	-0.229623	0.229623	0.0334498	11017@H09	7.99663	18.1442	3075	26178	33561.6	46322.7	40039.7	110798	260001	149203
11017@H10	MALL	7851	0.0215833	0.0543758	0.463428	0.115415	0.0729492	0.0669514	0.0215727	0.183724	4.36954	4.21312	2.05259	0.463428	3	-1.36954	1.36954	635.764	5.29965	0.930112	0.930112	0.212863	11017@H10	16.2691	43.5439	315.703	76.509	43.0064	41.463	14.5684	84.7009	635.764	551.063
11018@A01	ORMDL2	29095	6.98659e-05	0.00123092	0.0223052	0.393295	0.192292	0.201007	0.188968	0.000832009	5.13956	1.4396	1.19983	0.393295	4	-1.13956	1.13956	212366	4.87717	-0.262387	0.262387	0.0510525	11018@A01	14.914	293.532	4959.23	81774.8	32687.4	56569.8	35956.9	109.06	212366	212257
11018@A02	MB	4151	0.00266525	0.0280549	7.17507e-05	3.68473e-06	0.209728	0.125819	0.0822011	0.551456	6.84962	2.29208	1.51396	0.551456	8	1.15038	1.15038	270623	6.5808	-0.268817	0.268817	0.0392456	11018@A02	886.236	11776	18.1472	1	54738.8	65974.1	23846.8	113382	270623	157241
11018@A03	MGC16703	113691	0.187828	0.207249	0.340729	0.0438523	0.125895	0.0439688	0.0371275	0.0133507	3.05991	2.82593	1.68105	0.340729	3	-0.0599066	0.0599066	323597	4.92529	1.86538	1.86538	0.609621	11018@A03	57928.4	80836.2	116381	11404.8	30958.7	14607.7	9168.6	2311.61	323597	321285
11018@A04	KIAA1143	57456	0.025891	0.0858307	0.215265	0.327225	0.110394	0.0867771	0.0597068	0.0889108	4.35411	3.08365	1.75603	0.327225	4	-0.354113	0.354113	122554	4.85976	0.505643	0.505643	0.11613	11018@A04	3471.48	13411.4	29401.1	38672.5	11536.8	12367.4	6702.9	6990.24	122554	115564
11018@A05	MTAP	4507	0.0838932	0.197904	0.0960088	0.208401	0.00154417	0.0481427	4.69526e-06	0.364101	4.81075	7.00512	2.64672	0.364101	8	3.18925	3.18925	222617	3.70186	-1.10888	1.10888	0.230501	11018@A05	21771.5	62635	24895.3	46643.1	285.508	12640.6	1	53745	222617	168872
11018@A06	MRM1	79922	0.155953	0.117667	0.109561	0.0944754	0.0432336	0.0660335	0.0749081	0.338169	4.93995	7.49254	2.73725	0.338169	8	3.06005	3.06005	393940	4.72634	-0.213606	0.213606	0.0432406	11018@A06	70652.5	69631.2	51203.8	39313.8	13824.6	33469.3	28050.9	87794.1	393940	306146
11018@A07	AGFG2	3268	0.306792	0.0950363	0.0373071	0.306396	0.13547	0.100267	0.000241367	0.0184895	3.26293	3.46985	1.86275	0.306792	1	-2.26293	2.26293	241496	2.91722	-0.345709	0.345709	0.10595	11018@A07	77588.4	31722.9	8957.33	67035	24959	28581.6	48.6539	2602.59	241496	238893
11018@A09	RPL23A	6147	0.0541926	0.0635491	0.194351	0.266483	0.131643	0.0966351	0.0831752	0.109971	4.5303	3.68137	1.91869	0.266483	4	-0.530296	0.530296	1.4073e+06	4.7508	0.220502	0.220502	0.0486727	11018@A09	77828	111888	329953	381005	156591	162983	98320.1	88733.1	1.4073e+06	1.31857e+06
11018@A10	MIER1	57708	0.000941714	0.00133832	0.284689	0.000313295	0.213092	0.228332	0.0344369	0.236857	5.4303	3.47881	1.86516	0.284689	3	-2.4303	2.4303	107193	1.15276	-4.27755	4.27755	0.787718	11018@A10	112.846	162.336	35898.4	30.7333	19272.2	31316.6	3510.8	16888.6	107193	90304
11018@A11	UXT	8409	0.0510318	0.0808649	0.261198	0.273748	0.0923163	0.0760762	4.24415e-06	0.16476	4.3275	3.96952	1.99236	0.273748	4	-0.3275	0.3275	290063	3.66505	-0.662447	0.662447	0.153078	11018@A11	15103.3	31182.3	90580.4	74402.4	20158.6	31822.5	1	26812.1	290063	263251
11018@A12	AP1S2	8905	0.00814499	0.00483454	0.144303	0.239772	0.124657	0.139283	0.138751	0.200254	5.44208	3.29195	1.81437	0.239772	4	-1.44208	1.44208	977357	5.95717	0.515086	0.515086	0.0946486	11018@A12	8025.06	5560	171188	223769	106236	199377	141525	121677	977357	855680
11018@B01	RPS11	6205	0.091716	0.136426	0.249774	0.325797	0.051923	0.103101	0.0241224	0.0171407	3.60128	2.41762	1.55487	0.325797	4	0.39872	0.39872	191562	3.65724	0.0559617	0.0559617	0.0155394	11018@B01	17360.1	32089.8	51203.7	55646.7	7328.08	22189.4	3843.41	1901.25	191562	189661
11018@B02	UBE2W	55284	5.02018e-05	0.00778346	0.158221	0.133156	0.117883	0.564379	0.0177523	0.000776312	5.12906	1.46261	1.20938	0.564379	6	0.870936	0.870936	22739.8	6.57342	1.44436	1.44436	0.281602	11018@B02	1.11784	187.026	3258.85	2666.35	2087.24	14172.1	356.494	10.6184	22739.8	22729.2
11018@B04	C14orf159	80017	0.0439484	0.0707853	0.122636	0.143303	0.078295	0.0992838	0.0435142	0.398235	5.60429	5.46637	2.33803	0.398235	8	2.39571	2.39571	1995.58	5.78695	0.182663	0.182663	0.0325934	11018@B04	108.586	199.52	284.707	315.388	149.264	242.928	94.3368	600.85	1995.58	1394.73
11018@B05	BIK	638	0.0963542	0.133612	0.133643	0.113941	0.120548	0.139757	0.104469	0.157676	4.65424	5.24986	2.29126	0.157676	8	3.34576	3.34576	8.38442	4.09536	-0.558878	0.558878	0.120079	11018@B05	1	1.38442	1	1	1	1	1	1	8.38442	7.38442
11018@B06	PTGES3	10728	0.000221946	0.000231347	0.000300089	0.000314185	0.000278851	0.000323051	0.000241482	0.998089	7.99258	0.0357213	0.189001	0.998089	8	0.00742303	0.00742303	2798.91	4.17599	-3.81659	3.81659	0.477517	11018@B06	1	1	1	1.19455	1	1	1	2791.72	2798.91	7.19455
11018@B07	C1orf123	54987	2.06846e-06	0.011246	2.86959e-06	2.44654e-06	0.0551579	0.0823074	0.258036	0.593246	7.34436	1.05889	1.02903	0.593246	8	0.655639	0.655639	398156	7.02189	-0.322469	0.322469	0.043907	11018@B07	1	6679.25	1	1	21414.6	51926.5	129877	188256	398156	209900
11018@B08	FMO9P	116123	0.00161861	0.990927	0.004061	0.000212854	0.00242827	0.000261651	0.000195585	0.000295199	2.01395	0.0478941	0.218847	0.990927	2	-0.0139486	0.0139486	6741.19	3.34341	1.32947	1.32947	0.660129	11018@B08	9.03671	6699.16	18.2616	1	10.7359	1	1	1	6741.19	6740.19
11018@B09	C11orf59	55004	0.0277077	0.0944911	0.0172163	0.233308	1.60877e-05	0.163742	5.53365e-06	0.463513	5.89225	5.13519	2.2661	0.463513	8	2.10775	2.10775	180177	5.8148	-0.077452	0.077452	0.0131447	11018@B09	5687.34	24771.5	3402.02	44614.7	2.5206	43149.9	1	58548.5	180177	121629
11018@B10	CUTC	51076	0.00361173	0.000654794	0.0685049	6.55573e-05	8.62575e-05	0.0901445	0.0461186	0.790814	7.40134	1.96329	1.40118	0.790814	8	0.598664	0.598664	340171	7.98656	0.585222	0.585222	0.0790698	11018@B10	1446.19	288.239	30262.7	22.378	26.4664	45743.9	16014.4	246366	340171	93804.3
11018@B11	THY1	7070	2.75496e-05	0.0469272	0.0516022	0.000159103	9.39405e-05	0.0907909	0.0825244	0.727875	7.19521	2.78217	1.66798	0.727875	8	0.804792	0.804792	81735.9	7.01373	-0.181474	0.181474	0.0252215	11018@B11	2.9393	6433.65	5810.38	14.7568	7.93022	11715.9	7873.2	49877.1	81735.9	31858.8
11018@B12	CKAP2	26586	8.3659e-05	7.15989e-05	0.262509	8.15118e-05	8.61836e-05	9.99801e-05	7.47356e-05	0.736993	6.68558	4.84426	2.20097	0.736993	8	1.31442	1.31442	10423.7	4.48252	-2.20306	2.20306	0.329524	11018@B12	1.21585	1	3726.64	1	1	1	1	6690.81	10423.7	3732.86
11018@C01	PDPN	10630	0.00999204	0.00114153	0.171578	0.276955	0.160028	0.268159	0.0632724	0.0488744	4.87782	2.0796	1.44208	0.276955	4	-0.877824	0.877824	443893	1.99668	-2.88114	2.88114	0.590662	11018@C01	4448.85	519.383	83269.9	111356	53361.2	154653	23545.7	12739	443893	431154
11018@C02	FAM96B	51647	0.0143785	0.0286944	0.0816788	0.302827	0.297039	0.125466	0.0401232	0.109792	4.92531	2.38636	1.54478	0.302827	4	-0.925308	0.925308	401977	4.5236	-0.401711	0.401711	0.0815607	11018@C02	6470.28	14677.5	37528	128142	107026	66493.6	14148.7	27491.1	401977	374486
11018@C03	GLYAT	10249	0.00101735	0.000516682	0.00180026	0.00120049	0.000923947	0.823668	0.169334	0.00153904	6.15653	0.206617	0.454551	0.823668	6	-0.156533	0.156533	32491	5.43527	-0.721262	0.721262	0.117154	11018@C03	28.9689	15.4377	42.693	29.534	20.6202	28045.1	4281.95	26.7112	32491	32464.3
11018@C04	SKP1	6500	0.0113124	0.0183969	0.059582	0.0634749	0.115001	0.160761	0.122128	0.449345	6.46997	3.18093	1.78352	0.449345	8	1.53003	1.53003	104468	5.03233	-1.43764	1.43764	0.222203	11018@C04	1467.08	2644.95	7656.55	7361.07	11588.2	23979.6	13863.9	35906.9	104468	68561.3
11018@C05	RSL24D1	51187	0.0610715	0.0596989	0.122368	0.256563	0.102346	0.0800944	0.0376435	0.280214	5.07134	5.00798	2.23785	0.280214	8	2.92866	2.92866	759329	3.5925	-1.47884	1.47884	0.291608	11018@C05	52342	72393.3	130468	191307	70666.3	79293.7	26684.2	136174	759329	623155
11018@C06	RSL24D1	51187	0.0588768	0.0601769	0.113369	0.263326	0.0985247	0.0782213	0.0386057	0.288899	5.11603	5.0197	2.24047	0.288899	8	2.88397	2.88397	906047	3.64195	-1.47408	1.47408	0.288129	11018@C06	61436	90353.2	148293	219819	83112.7	100313	32767.8	169952	906047	736095
11018@C07	UBE2G2	7327	0.00413246	0.000198572	0.000162835	0.000214291	0.506237	0.487824	9.10927e-05	0.00113998	5.47376	0.342771	0.585467	0.506237	5	-0.47376	0.47376	48933.7	5.11933	-0.35443	0.35443	0.0647508	11018@C07	196.642	9.24677	6.02174	8.5872	18748.1	29928.8	3.86192	32.393	48933.7	48901.3
11018@C08	ISG15	9636	0.226654	0.352369	0.139586	0.214327	0.0349439	0.00989263	8.83895e-05	0.0221398	2.61927	2.11207	1.4533	0.352369	2	-0.619267	0.619267	183684	4.72632	2.10705	2.10705	0.804444	11018@C08	38106.4	78980	25354.6	32963.7	4444.79	1604.31	12.8252	2217.13	183684	181467
11018@C09	GADD45A	1647	0.104257	0.240307	0.342554	0.276461	4.89742e-05	3.33524e-06	6.75056e-06	0.0363616	3.00958	1.84308	1.3576	0.342554	3	-0.00958194	0.00958194	531565	3.0742	0.0646177	0.0646177	0.0214707	11018@C09	51060	144087	195999	130697	16.4939	1	2.62771	9701.59	531565	521863
11018@C11	PPIL1	51645	0.0135485	0.000247575	0.011925	0.000223754	0.0536094	0.141825	0.00010268	0.778519	7.39858	1.66267	1.28944	0.778519	8	0.601425	0.601425	374834	7.19633	-0.202245	0.202245	0.0273356	11018@C11	6856.33	134.065	5933.93	96.4609	20738.1	94636.7	44.9648	246393	374834	128441
11018@C12	CFL2	1073	0.787688	0.0992624	0.0762389	0.0247879	0.00278057	0.00319122	0.00241122	0.00363928	1.39312	0.862161	0.928526	0.787688	1	-0.393125	0.393125	450.456	3.93195	2.53882	2.53882	1.82239	11018@C12	361.381	48.1223	27.3604	9.59212	1	1	1	1	450.456	449.456
11018@D01	MYL2	4633	0.00886169	0.00219762	0.599198	0.00073041	0.0797746	0.0966686	0.000344286	0.212225	4.49287	4.30997	2.07605	0.599198	3	-1.49287	1.49287	275847	5.00741	0.514539	0.514539	0.114524	11018@D01	2458.98	669.414	184757	173.186	18969.6	32713.5	82.2903	36023.2	275847	239824
11018@D02	TCAP	8557	0.0825931	0.127982	0.217457	0.24343	0.0896835	0.0605769	0.10433	0.0739485	4.09842	3.91717	1.97918	0.24343	4	-0.0984199	0.0984199	770439	4.87411	0.775692	0.775692	0.189266	11018@D02	65459.9	113795	202402	170288	58125.1	58398	68714.9	33255.4	770439	737184
11018@D03	FAM163A	148753	0.0150034	3.86417e-05	0.0745046	0.14095	0.20762	0.0926393	0.157655	0.311589	5.99263	3.22162	1.79489	0.311589	8	2.00737	2.00737	398469	5.08697	-0.90566	0.90566	0.151129	11018@D03	7015.71	17.6055	38535.7	61603.7	82079.4	56220.8	62993.5	90002.1	398469	308466
11018@D04	ISCU	23479	0.000892808	0.0265132	0.0101793	0.00959861	0.0604868	0.0318899	0.0913589	0.769081	7.40878	1.82004	1.34909	0.769081	8	0.591219	0.591219	105538	3.83164	-3.57714	3.57714	0.482825	11018@D04	134.16	5332.38	1496.66	1294.51	7069.53	5382.69	12016.8	72811.7	105538	32726.7
11018@D05	MRPS24	64951	0.00869812	0.00496441	0.00779215	0.00882425	0.0189914	0.0221327	0.109219	0.819378	7.62461	1.16867	1.08105	0.819378	8	0.37539	0.37539	574424	6.2259	-1.39871	1.39871	0.183447	11018@D05	6590.83	4687.21	6420.77	6083.62	10863.7	21287.3	72710	445781	574424	128643
11018@D06	ZC3H7A	29066	0.142559	0.00399678	0.852479	0.000541587	0.000307541	4.01058e-05	2.99793e-05	4.5248e-05	2.71251	0.495326	0.703794	0.852479	3	0.287492	0.287492	40311.6	1.04447	-1.66804	1.66804	0.614944	11018@D06	5725.38	155.063	34402.3	17.0096	8.8766	1	1	1	40311.6	40310.6
11018@D07	TSPO	706	0.0665925	0.000371142	0.00201557	0.58316	0.00026858	0.000122172	0.345883	0.00158719	4.84197	3.03301	1.74155	0.58316	4	-0.841975	0.841975	73487.2	6.82714	1.98516	1.98516	0.40999	11018@D07	5338.01	29.6897	135.343	43288.1	16.1998	6.91987	24598.1	74.8043	73487.2	73412.4
11018@D08	GTPBP8	29083	1.05829e-05	1.09925e-05	1.73761e-05	1.25145e-05	5.6791e-05	1.53499e-05	1.14741e-05	0.999865	7.99951	0.00213268	0.0461809	0.999865	8	0.00048952	0.00048952	60466.2	7.89072	-0.10879	0.10879	0.0135995	11018@D08	1	1	1.19012	1	4.28569	1	1	60455.7	60466.2	10.4758
11018@D09	ZNF576	79177	0.0600074	0.0623842	0.175384	0.376731	0.0752284	0.0871128	0.0653545	0.0977978	4.35653	3.41451	1.84784	0.376731	4	-0.356534	0.356534	13.725	5.60971	1.25318	1.25318	0.287654	11018@D09	1	1	2.29699	5.42802	1	1	1	1	13.725	12.725
11018@D10	DNAJB12	54788	0.000248843	0.112536	0.425606	0.000449036	9.85102e-05	0.00182619	0.000285414	0.458951	5.18899	6.81748	2.61103	0.458951	8	2.81101	2.81101	100526	5.64913	0.460146	0.460146	0.0886775	11018@D10	26.8662	15558	53557.3	42.6713	8.31525	176.291	27.4736	31129.1	100526	69396.9
11018@E01	HMP19	51617	0.00694388	0.000451449	0.0106913	0.203409	0.251512	0.205588	0.0775245	0.24388	5.83836	2.36911	1.53919	0.251512	5	-0.838356	0.838356	436374	5.61551	-0.222847	0.222847	0.0381696	11018@E01	3344.96	239.819	5150.28	92710.4	94691	135240	32373.3	72624.2	436374	363750
11018@E02	TIMM17B	10245	0.00775021	0.00872777	0.446527	0.0120719	0.187754	0.0778825	0.05284	0.206447	4.8406	4.12259	2.03042	0.446527	3	-1.8406	1.8406	142860	5.09938	0.258784	0.258784	0.0534613	11018@E02	1150.22	1553.12	77717.4	1593.92	21570	13855.7	6734.35	18685.6	142860	124175
11018@E03	FHL3	2275	1.36981e-05	0.0310225	0.0433278	0.0809054	0.0340871	0.0771654	0.029669	0.703809	6.98725	3.11461	1.76483	0.703809	8	1.01275	1.01275	470277	3.93159	-3.05566	3.05566	0.437319	11018@E03	7.72887	26628.7	28312	44316.7	15354.5	60719.6	15723.6	279215	470277	191063
11018@E04	NAIF1	203245	0.000796836	0.0220077	0.00274615	0.242104	0.31977	0.0327409	0.0576459	0.322188	5.79779	2.99046	1.72929	0.322188	8	2.20221	2.20221	225777	6.37835	0.580562	0.580562	0.100135	11018@E04	224.077	7745.13	746.524	64404.9	70641	10697.7	14133.1	57185	225777	168592
11018@E05	TMEM208	29100	7.9005e-06	0.000133222	0.103824	0.456459	0.0724208	0.134042	0.101503	0.13161	5.06734	2.59309	1.61031	0.456459	4	-1.06734	1.06734	120679	5.00179	-0.065551	0.065551	0.012936	11018@E05	1	17.2245	14390	56248.2	7582.1	20402	11526	10512.6	120679	110167
11018@E06	FUSIP1	10772	0.00251716	0.0179655	0.0230329	0.0918278	0.254011	0.292135	0.0901471	0.228364	5.95566	2.18063	1.4767	0.292135	6	0.0443385	0.0443385	304765	5.13407	-0.82159	0.82159	0.137951	11018@E06	782.816	6797.07	7188.95	26726.6	69276.1	125097	24534.5	44361.6	304765	260403
11018@E07	ASB13	79754	0.254759	0.121419	0.201051	0.284387	0.0845376	0.053831	6.14574e-06	9.23354e-06	2.98409	2.24755	1.49918	0.284387	4	1.01591	1.01591	188549	3.39562	0.411527	0.411527	0.137907	11018@E07	47326.1	28543.7	40994.6	48772.9	11942.8	10966.5	1	1	188549	188548
11018@E08	GOSR1	9527	0.501336	0.422705	0.000165766	0.000741441	0.0203728	0.000173349	0.0543104	0.000195575	1.83485	2.02812	1.42412	0.501336	1	-0.83485	0.83485	8945.24	5.83948	4.00463	4.00463	2.18254	11018@E08	4319.47	4072.26	1	5.3145	135.606	1	409.589	1	8945.24	8944.24
11018@E09	RPL11	6135	9.304e-05	0.00174424	0.000434962	0.237862	0.0109997	0.204943	0.0629031	0.48102	6.52947	2.70324	1.64415	0.48102	8	1.47053	1.47053	239780	5.01355	-1.51593	1.51593	0.232167	11018@E09	25.7499	554.069	105.744	62733.7	2476.49	74460.4	15389.9	84034.4	239780	155746
11018@E10	C7orf33	202865	4.19826e-05	0.0149468	0.397559	0.00146197	0.00836163	0.0466897	0.0470678	0.483871	5.75085	5.75291	2.39852	0.483871	8	2.24915	2.24915	19410.5	6.81399	1.06314	1.06314	0.184866	11018@E10	1	400.675	9543.25	30.3914	158.569	1025.57	1009.46	7241.58	19410.5	12168.9
11018@E11	UEVLD	55293	0.000124553	0.997816	0.000443565	0.000147287	0.000948952	0.000180658	0.000135042	0.000203821	2.00608	0.023265	0.152529	0.997816	2	-0.00608121	0.00608121	9670.16	4.54531	2.53923	2.53923	1.26577	11018@E11	1	9656.44	2.64537	1	6.06995	1	1	1	9670.16	9669.16
11018@E12	CASC4	113201	0.0146352	0.0121029	0.00279264	0.0564816	0.140379	0.10838	0.197705	0.467524	6.74945	2.4571	1.56751	0.467524	8	1.25055	1.25055	309098	6.84853	0.0990825	0.0990825	0.0146801	11018@E12	5648.7	5603.06	1022.28	19638.5	40117.9	53288	72514.4	111265	309098	197833
11018@F01	TIPRL	261726	0.108318	0.428473	2.0376e-05	0.29097	0.169692	0.000405203	1.59279e-05	0.00210518	2.99705	1.88801	1.37405	0.428473	2	-0.997049	0.997049	73680	3.12993	0.132883	0.132883	0.044338	11018@F01	7684.41	38151.3	1	18529.8	9201.01	22.9359	1	88.5056	73680	73591.5
11018@F02	BTC	685	0.723024	0.0208808	0.123643	0.0370022	0.00254824	0.00290696	0.00722649	0.0827681	2.02664	4.22373	2.05517	0.723024	1	-1.02664	1.02664	474.697	1.58656	-0.440073	0.440073	0.217145	11018@F02	368.695	10.7653	49.3043	15.684	1	1	3.243	25.0057	474.697	449.692
11018@F03	MED28	80306	0.0670702	0.0819463	0.594804	0.00441967	0.0110402	0.229354	0.00152946	0.00983547	3.55377	2.42669	1.55778	0.594804	3	-0.553772	0.553772	107222	4.9946	1.44083	1.44083	0.405437	11018@F03	6342.54	9443.08	63532.1	361.992	799.78	26063.6	124.25	555.075	107222	106667
11018@F04	SSH2	85464	0.366133	0.0629704	1.80965e-05	0.570786	3.75429e-05	1.90838e-05	1.42652e-05	2.15307e-05	2.77585	2.04913	1.43148	0.570786	4	1.22415	1.22415	76545.7	2.74409	-0.0317559	0.0317559	0.0114401	11018@F04	29602.5	5788.49	1	41148.4	2.28024	1	1	1	76545.7	76544.7
11018@F06	HAT1	8520	0.0604717	0.12793	0.20395	0.39372	3.92059e-05	0.124241	3.39981e-05	0.0896138	3.96585	3.18988	1.78602	0.39372	4	0.034147	0.034147	30491.9	4.63026	0.664403	0.664403	0.167531	11018@F06	1984.59	4869.33	6213.29	11688.9	1	3948.98	1	1784.88	30491.9	28707
11018@F07	MRPL18	29074	0.000136087	0.000129465	0.000289291	0.000198132	4.7077e-05	2.37824e-05	0.0472686	0.951908	7.94857	0.0668742	0.258601	0.951908	8	0.0514258	0.0514258	38255.7	7.64031	-0.308267	0.308267	0.0387827	11018@F07	8.07058	7.95257	13.3023	10.0477	2.21614	1	2514.12	35699	38255.7	2556.71
11018@F08	RNF5	6048	0.0225411	0.0799348	0.10597	0.169004	0.131009	0.0809776	0.0621437	0.34842	5.53961	4.8471	2.20161	0.34842	8	2.46039	2.46039	237710	5.13554	-0.404074	0.404074	0.0729426	11018@F08	6255	27967.7	32079.1	42937.1	28050.6	27109.7	14624.9	58686.2	237710	179024
11018@F09	STMN3	50861	0.0205011	0.207459	0.190951	0.26989	0.0792347	0.152303	0.0796386	2.30065e-05	3.95548	2.60888	1.6152	0.26989	4	0.0445248	0.0445248	75457.8	3.97523	0.0197519	0.0197519	0.00499357	11018@F09	1495.23	19095.8	14463.9	18135.7	4490.78	12671.3	5104.05	1	75457.8	75456.8
11018@F10	CD160	11126	0.0353815	0.233621	0.0474165	0.0415303	0.493821	0.0515452	0.0385303	0.0581541	4.32432	3.17239	1.78112	0.493821	5	0.675684	0.675684	23.8247	3.56016	-0.764159	0.764159	0.176712	11018@F10	1	6.73692	1	1	11.0878	1	1	1	23.8247	22.8247
11018@F11	DCTN5	84516	0.00306172	0.00172793	0.193828	0.168669	0.162999	0.137086	0.0759567	0.256671	5.48526	3.524	1.87723	0.256671	8	2.51474	2.51474	389433	5.00542	-0.479842	0.479842	0.0874784	11018@F11	1271.85	790.487	94304.1	65743	59923.6	73770.3	27499.8	66129.7	389433	323303
11018@G01	RAP2B	5912	0.039106	0.000329135	0.0872822	0.395741	0.164767	0.0801942	0.115126	0.117455	4.93509	2.96711	1.72253	0.395741	4	-0.935093	0.935093	473727	5.10247	0.167373	0.167373	0.0339148	11018@G01	20624.8	174.449	50563.9	193596	67883.5	52388.4	51381.2	37114.3	473727	436612
11018@G02	RPL17	6139	0.0114164	0.00299134	0.00400811	0.173013	0.00460254	0.00309672	0.353867	0.447005	6.81618	2.54174	1.59428	0.447005	8	1.18382	1.18382	14825.2	5.62561	-1.19057	1.19057	0.174668	11018@G02	221.253	60.6983	66.6235	3009.7	69.2282	49.349	6030.19	5318.2	14825.2	9507.04
11018@G03	PRKRIP1	79706	4.11012e-05	0.145883	0.137471	4.84837e-05	5.17565e-05	0.306037	0.4104	6.76391e-05	5.41424	3.64019	1.90793	0.4104	7	1.58576	1.58576	24260.2	3.794	-1.62024	1.62024	0.299255	11018@G03	1	4204.48	3266.68	1	1	7848.71	8936.31	1	24260.2	24259.2
11018@G04	RAP1A	5906	0.000205632	0.000580439	0.000575499	0.000313258	0.00167147	0.4575	0.0862072	0.452946	6.98473	0.95084	0.97511	0.4575	6	-0.984725	0.984725	22599.2	3.20618	-3.77855	3.77855	0.540973	11018@G04	5.32548	15.2298	11.7487	6.81667	33.7383	13317.6	1981.78	7226.96	22599.2	15372.2
11018@G05	GNPNAT1	64841	0.000107103	0.000255626	0.99893	0.000126652	0.000133911	0.000155348	0.000116123	0.000175266	3.00173	0.00898108	0.0947686	0.99893	3	-0.00173151	0.00173151	9319.53	4.07644	1.07471	1.07471	0.35803	11018@G05	1	2.33996	9311.19	1	1	1	1	1	9319.53	9318.53
11018@G06	CHAC2	494143	1.22474e-05	3.36543e-06	5.53055e-05	0.0843479	0.23798	0.0922641	0.0725071	0.512829	6.69125	2.22223	1.49071	0.512829	8	1.30875	1.30875	250351	5.57808	-1.11317	1.11317	0.166361	11018@G06	3.81809	1	14.1952	24773.2	66864.2	35382.1	20754.4	102558	250351	147793
11018@G07	NUP62CL	54830	0.0643563	0.0256805	0.672279	0.000341938	0.000426567	0.234306	5.4294e-05	0.00255549	3.56271	2.14201	1.46356	0.672279	3	-0.562714	0.562714	42075.3	3.88657	0.323851	0.323851	0.0909002	11018@G07	2600.77	1121.32	28095.5	11.4974	13.2558	10169.4	1.94978	61.5591	42075.3	42013.7
11018@G09	SCN1B	6324	0.447869	0.130686	0.0629055	0.000384761	0.194908	0.000226921	2.08222e-05	0.162999	3.17953	6.74729	2.59755	0.447869	1	-2.17953	2.17953	187022	2.05274	-1.12679	1.12679	0.354388	11018@G09	92782.9	35302.2	12008.6	61.566	28229	34.1523	3.42879	18600	187022	168422
11018@G10	CD99	4267	0.0133658	0.0198837	0.0455719	0.230315	0.225792	0.25906	0.0192912	0.18672	5.42323	2.64299	1.62573	0.25906	6	0.576771	0.576771	40702	5.64539	0.222162	0.222162	0.0409649	11018@G10	603.277	1056.6	2015.77	9505.06	7889.69	13727	754.715	5149.85	40702	35552.1
11018@H01	N6AMT1	29104	0.0157666	0.0573369	0.176511	0.375265	0.337475	0.0375522	1.24972e-05	8.10192e-05	4.07446	1.03131	1.01553	0.375265	4	-0.0744566	0.0744566	234612	4.38908	0.314621	0.314621	0.0772179	11018@H01	3975.31	17725.1	48849.6	87819.5	65976.1	10251.4	2.77363	12.1455	234612	234600
11018@H02	DEPDC1B	55789	0.0817812	0.0435229	0.0179281	0.407026	0.0275429	0.00222666	0.00552405	0.414448	5.35604	5.80653	2.40968	0.414448	8	2.64396	2.64396	52958.4	4.70267	-0.65337	0.65337	0.121987	11018@H02	5449.48	3289.68	1114.66	24579.4	1396.96	119.588	320.444	16688.2	52958.4	36270.2
11018@H03	ARL6IP5	10550	0.0267648	0.148642	0.211447	0.230369	0.141162	0.100024	0.0192746	0.122317	4.29928	3.62913	1.90503	0.230369	4	-0.299276	0.299276	881845	5.46786	1.16858	1.16858	0.271809	11018@H03	24227.2	168965	213038	182604	106006	109465	14412.9	63127	881845	818718
11018@H04	TMEM222	84065	0.30479	0.153823	0.0923942	0.314938	0.0376143	0.0346164	0.0593798	0.00244399	2.98035	3.16072	1.77784	0.314938	4	1.01965	1.01965	342677	2.30244	-0.677916	0.677916	0.227462	11018@H04	106631	65327	37959.4	94090.6	9124.23	12902.4	16178.3	463.666	342677	342213
11018@H05	USP53	54532	4.96498e-05	5.08475e-05	6.88643e-05	5.8712e-05	0.00791965	0.40473	0.587041	8.12479e-05	6.57851	0.263523	0.513345	0.587041	7	0.421492	0.421492	19012.4	4.99991	-1.57859	1.57859	0.239962	11018@H05	1	1	1	1	127.928	8210.65	10668.8	1	19012.4	19011.4
11018@H06	LMBRD1	55788	0.0847319	0.0880121	0.267694	0.100197	0.10594	0.122899	0.0918678	0.138657	4.48406	4.79088	2.18881	0.267694	3	-1.48406	1.48406	9.37846	4.57502	0.0909662	0.0909662	0.0202866	11018@H06	1	1	2.37846	1	1	1	1	1	9.37846	8.37846
11018@H08	MRPS23	51649	8.55052e-05	0.000172684	9.23115e-05	0.0320112	0.0018005	9.88673e-05	0.92232	0.0434187	6.94194	0.344322	0.586789	0.92232	7	0.0580605	0.0580605	13025.9	2.50033	-4.44161	4.44161	0.639822	11018@H08	1.27658	2.54109	1	416.269	21.0652	1	12185.9	396.865	13025.9	12629.1
11018@H09	NUP160	23279	0.965695	0.0329874	0.000135122	0.000620984	0.000129558	0.000150298	0.000112348	0.000168835	1.03825	0.0558019	0.236224	0.965695	1	-0.0382463	0.0382463	10085.4	4.56388	3.52563	3.52563	3.39576	11018@H09	9720.49	354.729	1	5.20777	1	1	1	1	10085.4	10084.4
11018@H10	APOBEC3C	27350	0.0206289	0.0621542	0.0462046	0.243118	0.110618	0.166946	0.093355	0.256976	5.52008	3.90005	1.97486	0.256976	8	2.47992	2.47992	114864	5.00501	-0.51507	0.51507	0.0933085	11018@H10	2695.96	9685.73	5902.79	29029.8	11543	24818.1	10638.4	20550.5	114864	94313.8
[truncated: 11,529 more rows]

## Sheet: CFZ8区间
			R1	R2	R3	R4	R5	R6	R7	R8	PSI	STDEV^2	STDEV
11001@A01	ZCCHC9	84240	0.200148	0.224932	0.0392027	0.0411135	0.0334212	0.265355	0.0644367	0.131391	4.1935	6.47985	2.54555
[truncated: 12,949 more rows]

## Sheet: DMSO7区间
Probe	Gene	ID	R1	R2	R3	R4	R5	R6	R7	PSI(DMSO)	STDEV^2	STDEV	最大值	MAX(N)列	MAX(N)-PSI	（MAX(N)-PSI）	前7区间值	PSI(CFZ)	ΔPSI	absΔPSI	ΔPSI/PSIdmso
[truncated: 12,950 more rows]

[truncated: 1 more sheets: 8区间]
